# Supplementary material for: Whole genome sequencing and analysis of Armillaria gallica Jzi34 symbiotic with Gastrodia elata
Source: BMC Genomics. 2023 May 23;24:275. doi: 10.1186/s12864-023-09384-4 (PMC10204328; doi:10.1186/s12864-023-09384-4)
Supplement: Supplementary file 1 — Additional file 1: TableS1. Ka/Ks value for the collinear P450 gene pairs between A. gallica Jzi34 and other Armillaria. [file 12864_2023_9384_MOESM1_ESM.xlsx]

## Sheet: Sheet1
Table S1. Ka/Ks value for the collinear P450 gene pairs between A. gallica Jzi34 and other Armillaria
A. gallica Jzi34 versus A. gallica Ar21-2
AgP450 Gene ID	Ag21P450 Gene ID	Ka	Ks	Ka/Ks
AgJzi34-A16244	Ag21-961867	0.0028044	0.089713	0.0312597
AgJzi34-A16186	Ag21-1010093	0.0153711	0.0688473	0.223263
AgJzi34-A15884	Ag21-1165264	0.0150102	0.0972481	0.15435
AgJzi34-A15850	Ag21-966378	0.00656729	0.110152	0.0596204
AgJzi34-A15734	Ag21-1010487	0.0137071	0.0643558	0.212989
AgJzi34-A15627	Ag21-1077199	0.00321695	0.0837288	0.0384211
AgJzi34-A15443	Ag21-918009	0.0273655	0.0815214	0.335684
AgJzi34-A15426	Ag21-1008527	0.00122038	0.0243018	0.0502177
AgJzi34-A15282	Ag21-959545	0.00476697	0.0418227	0.11398
AgJzi34-A15246	Ag21-1008303	0.0263662	0.155511	0.169546
AgJzi34-A15245	Ag21-985719	0.0270323	0.0968803	0.279028
AgJzi34-A15245	Ag21-918774	0.107285	0.500277	0.214452
AgJzi34-A15138	Ag21-514004	0.0285989	0.110164	0.259603
AgJzi34-A15020	Ag21-1059646	0.00108666	0.0072794	0.149279
AgJzi34-A15002	Ag21-1074366	0.00969632	0.068193	0.142189
AgJzi34-A14949	Ag21-503526	0.00289087	0.0160557	0.180053
AgJzi34-A14941	Ag21-958804	0.0310541	0.0622648	0.498742
AgJzi34-A14917	Ag21-958729	0.0113462	0.0597782	0.189806
AgJzi34-A14877	Ag21-919715	0.0130651	0.0346215	0.377369
AgJzi34-A14707	Ag21-587978	0.0082931	0.0338746	0.244818
AgJzi34-A14640	Ag21-977465	0.00133929	0.0632905	0.0211609
AgJzi34-A14639	Ag21-977462	0.0184218	0.0727055	0.253376
AgJzi34-A14507	Ag21-1014978	0.00428328	0.0215068	0.199159
AgJzi34-A14503	Ag21-969665	0.00951746	0.0543634	0.175071
AgJzi34-A14438	Ag21-926716	0.0120183	0.140742	0.085392
AgJzi34-A14285	Ag21-1053328	0.0303303	0.0755201	0.401619
AgJzi34-A14167	Ag21-1016807	0.0155601	0.0586618	0.265251
AgJzi34-A13809	Ag21-1147692	0.0301769	0.1127	0.267764
AgJzi34-A13780	Ag21-174107	0.031792	0.0839627	0.378645
AgJzi34-A13776	Ag21-993526	0.0262548	0.0728815	0.360239
AgJzi34-A13637	Ag21-1013238	0.0207967	0.0743182	0.279833
AgJzi34-A13465	Ag21-1165669	0.0572131	0.205421	0.278516
AgJzi34-A13465	Ag21-1013142	0.0442672	0.18437	0.240099
AgJzi34-A13427	Ag21-998170	0.00400001	0.0589823	0.0678171
AgJzi34-A13392	Ag21-1046226	0.00265546	0.0200825	0.132228
AgJzi34-A13335	Ag21-1047686	0.00707396	0.116825	0.0605516
AgJzi34-A13332	Ag21-1016807	0.360548	3.10848	0.115988
AgJzi34-A13321	Ag21-1169746	0.00213609	0.0358583	0.0595702
AgJzi34-A13155	Ag21-1018658	0	0.017896	0
AgJzi34-A13154	Ag21-1000434	0.0199491	0.121771	0.163825
AgJzi34-A13143	Ag21-1000460	0.02335	0.102778	0.227189
AgJzi34-A12922	Ag21-1044231	0.00254922	0.0343521	0.0742084
AgJzi34-A12848	Ag21-1009443	0.0147606	0.0569804	0.259047
AgJzi34-A12672	Ag21-750487	0.0290982	0.133995	0.21716
AgJzi34-A12482	Ag21-1060955	0.00312541	0.00489998	0.637842
AgJzi34-A12371	Ag21-924839	0.0248802	0.0556591	0.44701
AgJzi34-A11999	Ag21-474132	0.0107856	0.0925895	0.116488
AgJzi34-A11901	Ag21-1067990	0.184831	1.5211	0.121512
AgJzi34-A11892	Ag21-975292	0.0305428	0.144718	0.21105
AgJzi34-A11861	Ag21-686509	0.0333089	0.138924	0.239763
AgJzi34-A11774	Ag21-976201	0.015986	0.0875509	0.182591
AgJzi34-A11774	Ag21-1068345	0.015986	0.0875509	0.182591
AgJzi34-A11753	Ag21-994801	0.00954034	0.0320641	0.29754
AgJzi34-A11503	Ag21-1046519	0.0650343	0.136837	0.475267
AgJzi34-A11326	Ag21-1011402	0.00372729	0.0358026	0.104107
AgJzi34-A11274	Ag21-1062079	0.0289698	0.119231	0.242973
AgJzi34-A11173	Ag21-796155	0.00372267	0.0556096	0.0669429
AgJzi34-A11160	Ag21-963962	0.00532767	0.0204674	0.2603
AgJzi34-A11159	Ag21-990180	0.024415	0.0960672	0.254145
AgJzi34-A11153	Ag21-794160	0.115669	0.555233	0.208325
AgJzi34-A11150	Ag21-990155	0.103145	0.236121	0.436831
AgJzi34-A10827	Ag21-986313	0.00382288	0.0799117	0.0478388
AgJzi34-A10790	Ag21-579383	0.0182103	0.112359	0.162072
AgJzi34-A10687	Ag21-1081324	0.0337509	0.108713	0.310459
AgJzi34-A10417	Ag21-957569	0.00364299	0.0636987	0.057191
AgJzi34-A10288	Ag21-1007149	0.052769	0.0791019	0.667102
AgJzi34-A09732	Ag21-1159773	0.0365079	0.172019	0.212232
AgJzi34-A09731	Ag21-1159772	0.000846501	0.0667752	0.0126769
AgJzi34-A09624	Ag21-132019	0.000806289	0.0447796	0.0180057
AgJzi34-A09615	Ag21-1072669	0.0386538	0.122455	0.315657
AgJzi34-A09614	Ag21-1006523	0.00258028	0.0573345	0.0450039
AgJzi34-A09565	Ag21-370706	0.00353774	0.0251655	0.140579
AgJzi34-A09547	Ag21-1131984	0.0126636	0.10432	0.121392
AgJzi34-A09524	Ag21-1018259	0.104254	0.167479	0.622489
AgJzi34-A09507	Ag21-1131701	0.0297265	0.0483551	0.614754
AgJzi34-A09484	Ag21-1048600	0.110269	0.361678	0.304881
AgJzi34-A09449	Ag21-970485	0.0396841	0.102221	0.388218
AgJzi34-A09443	Ag21-914823	0.548882	NaN	NaN
AgJzi34-A09443	Ag21-1006476	0.0017043	0.0506997	0.0336156
AgJzi34-A09440	Ag21-935847	0.133445	0.643487	0.207377
AgJzi34-A09438	Ag21-936039	0.00882363	0.0214684	0.411006
AgJzi34-A09438	Ag21-935939	0.160081	1.07817	0.148475
AgJzi34-A09438	Ag21-1083876	0.133726	0.854045	0.15658
AgJzi34-A09437	Ag21-1167641	0.306188	1.49725	0.2045
AgJzi34-A09436	Ag21-1065226	0.00530008	0.0311213	0.170304
AgJzi34-A09435	Ag21-970485	0.137116	0.505564	0.271214
AgJzi34-A09435	Ag21-1114635	0.056666	0.191226	0.29633
AgJzi34-A09431	Ag21-341428	0.137114	0.719052	0.190687
AgJzi34-A09431	Ag21-1167673	0.157177	0.942033	0.166849
AgJzi34-A09431	Ag21-1015567	0.00641544	0.0675154	0.0950218
AgJzi34-A09430	Ag21-935939	0.135574	0.763838	0.177491
AgJzi34-A09430	Ag21-1015542	0.0922027	0.456836	0.201829
AgJzi34-A09426	Ag21-935891	0.0890417	0.28491	0.312525
AgJzi34-A09425	Ag21-970342	0.136356	0.780291	0.17475
AgJzi34-A09424	Ag21-341428	0.102079	0.5472	0.186548
AgJzi34-A09424	Ag21-1167673	0.137091	0.813526	0.168514
AgJzi34-A09423	Ag21-1167644	0.171531	0.426966	0.401744
AgJzi34-A09423	Ag21-1083863	0.186277	0.627673	0.296774
AgJzi34-A09422	Ag21-342121	0.0395705	0.0801932	0.49344
AgJzi34-A09422	Ag21-341348	0.103078	0.429766	0.239846
AgJzi34-A09422	Ag21-1083866	0.100579	0.317918	0.316369
AgJzi34-A09419	Ag21-935825	0.16966	0.872249	0.194509
AgJzi34-A09419	Ag21-1015542	0.00628194	0.0770215	0.0815608
AgJzi34-A09417	Ag21-970357	0.131804	0.87426	0.150761
AgJzi34-A09417	Ag21-1167641	0.0807511	0.240883	0.33523
AgJzi34-A09417	Ag21-1033443	0.0811379	0.284023	0.285674
AgJzi34-A09414	Ag21-1083879	0.0366299	0.137812	0.265796
AgJzi34-A09411	Ag21-970357	0.198809	0.990532	0.200709
AgJzi34-A09411	Ag21-970342	0.202566	0.904539	0.223944
AgJzi34-A09411	Ag21-341522	0.0596169	0.115137	0.517792
AgJzi34-A09410	Ag21-341428	0.0158694	0.0276317	0.57432
AgJzi34-A09410	Ag21-1083857	0.0410886	0.194898	0.210821
AgJzi34-A09406	Ag21-935891	0.0476013	0.0901459	0.528047
AgJzi34-A09406	Ag21-1083909	0.0509822	0.0962533	0.529667
AgJzi34-A09405	Ag21-935847	0.00314548	0.0236426	0.133043
AgJzi34-A09405	Ag21-935825	0.125646	0.549047	0.228844
AgJzi34-A09405	Ag21-1015498	0.0375896	0.213062	0.176426
AgJzi34-A09404	Ag21-1114420	0.041222	0.0926672	0.44484
AgJzi34-A09401	Ag21-970342	0.158732	0.640169	0.247954
AgJzi34-A09401	Ag21-1167641	0.126851	0.549547	0.230829
AgJzi34-A09401	Ag21-1083863	0.126014	0.255604	0.493006
AgJzi34-A09400	Ag21-341428	0.06555	0.211658	0.309698
AgJzi34-A09397	Ag21-935847	0.0691566	0.258076	0.26797
AgJzi34-A09397	Ag21-935825	0.140268	0.61681	0.227408
AgJzi34-A09397	Ag21-1015498	0.0635449	0.31324	0.202863
AgJzi34-A09386	Ag21-935847	0.103438	0.507777	0.203708
AgJzi34-A09386	Ag21-1015498	0.0975694	0.462411	0.211002
AgJzi34-A09384	Ag21-970357	0.0386592	0.148299	0.260685
AgJzi34-A09384	Ag21-970342	0.0342534	0.0870087	0.393678
AgJzi34-A09384	Ag21-341348	0.164058	0.776318	0.211329
AgJzi34-A09381	Ag21-935825	0.189971	1.41439	0.134312
AgJzi34-A09381	Ag21-1015457	0.0163361	0.133801	0.122092
AgJzi34-A09381	Ag21-1015432	0.0356667	0.193768	0.18407
AgJzi34-A09369	Ag21-935825	0.194057	1.26548	0.153347
AgJzi34-A09369	Ag21-1015457	0.0532421	0.180738	0.294581
AgJzi34-A09369	Ag21-1015432	0.0172374	0.0810272	0.212736
AgJzi34-A08963	Ag21-1061706	0.0121318	0.0598374	0.202747
AgJzi34-A08953	Ag21-754643	0.0307859	0.0831407	0.370287
AgJzi34-A08953	Ag21-1163623	0.423535	NaN	NaN
AgJzi34-A08936	Ag21-1028223	0.142383	0.243382	0.58502
AgJzi34-A08900	Ag21-1021206	0.00668763	0.101221	0.0660697
AgJzi34-A08738	Ag21-1048296	0.00825255	0.0224683	0.367297
AgJzi34-A08601	Ag21-970891	0.00317181	0.00967235	0.327925
AgJzi34-A08566	Ag21-1019093	0.0205416	0.038754	0.530052
AgJzi34-A08188	Ag21-980438	0.0058168	0.0187803	0.309728
AgJzi34-A08078	Ag21-1023484	0.0365926	0.0503324	0.72702
AgJzi34-A08054	Ag21-991836	0.00951136	0.0562402	0.16912
AgJzi34-A07780	Ag21-1005854	0.0568267	0.113345	0.501361
AgJzi34-A07610	Ag21-1012162	0.0145325	0.0501387	0.289845
AgJzi34-A07545	Ag21-1006112	0.0207682	0.159416	0.130277
AgJzi34-A07519	Ag21-1072250	0.00643416	0.0885094	0.0726947
AgJzi34-A07421	Ag21-1012189	0.308478	0.807805	0.381872
AgJzi34-A07257	Ag21-824211	0.0206227	0.155766	0.132396
AgJzi34-A07230	Ag21-991979	0.0240921	0.0942277	0.25568
AgJzi34-A07079	Ag21-914000	0.0124759	0.0713409	0.174878
AgJzi34-A07072	Ag21-1071138	0.00689819	0.0992793	0.0694827
AgJzi34-A07072	Ag21-1005132	0.100929	0.731591	0.137958
AgJzi34-A07058	Ag21-1005132	0.0884496	0.531112	0.166537
AgJzi34-A07033	Ag21-953690	0.0144487	0.0760965	0.189873
AgJzi34-A07010	Ag21-913525	0.0185204	0.0799216	0.231732
AgJzi34-A06949	Ag21-1041857	0.00788832	0.0774664	0.101829
AgJzi34-A06910	Ag21-229318	0.00935718	0.102994	0.0908515
AgJzi34-A06900	Ag21-980227	0.0310892	0.060745	0.511799
AgJzi34-A06890	Ag21-1071349	0.0847712	0.364611	0.232498
AgJzi34-A06878	Ag21-1071349	0.0829554	0.460745	0.180046
AgJzi34-A06878	Ag21-1071328	0.10504	0.426736	0.246148
AgJzi34-A06871	Ag21-1071349	0.146893	0.696925	0.210773
AgJzi34-A06863	Ag21-1049835	0.00155126	0.0660231	0.0234956
AgJzi34-A06791	Ag21-1041930	0.025106	0.0619231	0.405439
AgJzi34-A06669	Ag21-1081324	0.0257905	0.0957104	0.269464
AgJzi34-A06257	Ag21-1047494	0.0870357	0.185722	0.468634
AgJzi34-A06236	Ag21-1047488	0.0156891	0.0502046	0.312504
AgJzi34-A05609	Ag21-949478	0.0250225	0.0672072	0.372319
AgJzi34-A05600	Ag21-74498	0.197585	1.02403	0.192949
AgJzi34-A05462	Ag21-1012394	0.0265763	0.155656	0.170737
AgJzi34-A05456	Ag21-965966	0.100052	0.198025	0.505248
AgJzi34-A05422	Ag21-1012339	0.210065	2.34421	0.0896101
AgJzi34-A05411	Ag21-965901	0.0964038	0.683795	0.140984
AgJzi34-A05411	Ag21-1062915	0.0139359	0.0579532	0.240468
AgJzi34-A05410	Ag21-1012339	0.0032784	0.0459102	0.0714089
AgJzi34-A05402	Ag21-965912	0.0316527	0.0794596	0.398349
AgJzi34-A05399	Ag21-1079751	0.108696	0.152822	0.711258
AgJzi34-A05399	Ag21-1062919	0.0543024	0.224075	0.24234
AgJzi34-A05397	Ag21-1062915	0.101425	0.597339	0.169795
AgJzi34-A05397	Ag21-1053589	0.00689603	0.0757144	0.0910796
AgJzi34-A05389	Ag21-124829	0.00760784	0.0820489	0.0927232
AgJzi34-A05377	Ag21-1053580	0.0153514	0.103764	0.147945
AgJzi34-A05283	Ag21-1055597	0.0200681	0.230278	0.0871472
AgJzi34-A05264	Ag21-1158283	0.0928034	0.118523	0.783002
AgJzi34-A05264	Ag21-1071033	0.0453427	0.0637738	0.710993
AgJzi34-A05187	Ag21-979892	0.0449932	0.0880916	0.510755
AgJzi34-A05173	Ag21-1041298	0.0175855	0.0547801	0.32102
AgJzi34-A05147	Ag21-952135	0.00269854	0.0590758	0.0456793
AgJzi34-A05137	Ag21-1157499	0.0493893	0.168475	0.293154
AgJzi34-A05087	Ag21-999219	0.0190453	0.0536842	0.354765
AgJzi34-A05087	Ag21-1158292	0.0586353	0.089376	0.656051
AgJzi34-A05084	Ag21-17314	0.0148053	0.0805859	0.183721
AgJzi34-A05072	Ag21-1157574	0.0110161	0.0586236	0.187913
AgJzi34-A05048	Ag21-1094961	0.0211464	0.091448	0.231239
AgJzi34-A04967	Ag21-1056711	0.000791818	0.0749788	0.0105606
AgJzi34-A04943	Ag21-1086759	0.00949447	0.0217457	0.436613
AgJzi34-A04925	Ag21-1004355	0.0198444	0.0646376	0.30701
AgJzi34-A04848	Ag21-1070237	0.0337796	0.0871661	0.387532
AgJzi34-A04847	Ag21-979108	0.0039854	0.0681583	0.0584726
AgJzi34-A04843	Ag21-539804	0.0391587	0.107296	0.364961
AgJzi34-A04755	Ag21-36314	0.0182285	0.0755471	0.241286
AgJzi34-A04698	Ag21-1017491	0.0616573	0.109342	0.563895
AgJzi34-A04666	Ag21-911490	0.0657253	0.366526	0.17932
AgJzi34-A04666	Ag21-1004919	0.231746	1.59472	0.145321
AgJzi34-A04649	Ag21-1004919	0.283705	1.90519	0.148912
AgJzi34-A04625	Ag21-911490	0.0203882	0.0560845	0.363527
AgJzi34-A04625	Ag21-1004919	0.222094	1.51736	0.146369
AgJzi34-A04592	Ag21-1004638	0	0.0225475	0
AgJzi34-A04589	Ag21-1070482	0.006971	0.0530091	0.131506
AgJzi34-A04586	Ag21-1004645	0.000852636	0.0160649	0.0530746
AgJzi34-A04507	Ag21-1070680	0.00427961	0.0217407	0.196848
AgJzi34-A04500	Ag21-1041714	0.00855523	0.0504392	0.169615
AgJzi34-A04423	Ag21-1004926	0.0201354	0.257399	0.0782265
AgJzi34-A04394	Ag21-52658	0.0628919	0.0791586	0.794506
AgJzi34-A04388	Ag21-1090359	0.00481398	0.0878371	0.0548058
AgJzi34-A04312	Ag21-1018092	0.00551938	0.0305619	0.180597
AgJzi34-A04282	Ag21-1018076	0.00868238	0.0527922	0.164463
AgJzi34-A04267	Ag21-941941	0.018369	0.0559483	0.328321
AgJzi34-A04201	Ag21-1129208	0.0522238	0.127517	0.409545
AgJzi34-A04180	Ag21-999018	0.0204944	0.0978651	0.209415
AgJzi34-A04180	Ag21-1169117	0.0153458	0.0642103	0.238993
AgJzi34-A04177	Ag21-1127533	0.0223276	0.101977	0.218948
AgJzi34-A04177	Ag21-1055279	0.00962884	0.101168	0.0951766
AgJzi34-A04176	Ag21-940512	0.0259686	0.0977986	0.265531
AgJzi34-A04163	Ag21-940512	0.0254262	0.160445	0.158473
AgJzi34-A04149	Ag21-1127533	0.109235	0.617826	0.176806
AgJzi34-A04093	Ag21-1017449	0.0967556	0.180222	0.536869
AgJzi34-A04082	Ag21-1017449	0.0223684	0.0624027	0.358453
AgJzi34-A04045	Ag21-1014356	0.0786201	0.188211	0.417722
AgJzi34-A04025	Ag21-1082405	0.0921674	0.169735	0.543008
AgJzi34-A03985	Ag21-968952	0.00272047	0.114464	0.0237671
AgJzi34-A03921	Ag21-1002820	0.00627947	0.0357819	0.175493
AgJzi34-A03913	Ag21-1171660	0.00563736	0.0256162	0.22007
AgJzi34-A03902	Ag21-1020643	0.0035503	0.100445	0.0353458
AgJzi34-A03761	Ag21-1158283	0.0507047	0.0626637	0.809155
AgJzi34-A03691	Ag21-1018417	0.00338506	0.0388616	0.0871054
AgJzi34-A03688	Ag21-1018420	0.004246	0.0542609	0.0782514
AgJzi34-A03685	Ag21-974139	0.0113358	0.0415044	0.273123
AgJzi34-A03494	Ag21-951729	0.0105479	0.0708601	0.148855
AgJzi34-A03387	Ag21-1171069	0.0589121	0.196047	0.3005
AgJzi34-A03387	Ag21-1019772	0.277707	1.62372	0.171031
AgJzi34-A03386	Ag21-975848	0.0404651	0.220482	0.18353
AgJzi34-A03386	Ag21-1001841	0.195306	1.42446	0.137109
AgJzi34-A03382	Ag21-946910	0.0143606	0.109253	0.131444
AgJzi34-A03367	Ag21-1001841	0.0908148	0.350955	0.258765
AgJzi34-A03122	Ag21-1012726	0.00167879	0.0270543	0.0620526
AgJzi34-A03009	Ag21-992871	0.0276211	0.0586809	0.470699
AgJzi34-A02575	Ag21-1046226	0.630539	NaN	NaN
AgJzi34-A02561	Ag21-431581	0.00087822	0.0143545	0.0611808
AgJzi34-A02501	Ag21-997224	0.00350903	0.0962037	0.036475
AgJzi34-A02464	Ag21-570164	0.00272562	0.0423443	0.0643682
AgJzi34-A02464	Ag21-1130073	0.280586	NaN	NaN
AgJzi34-A02446	Ag21-570164	0.292852	NaN	NaN
AgJzi34-A02446	Ag21-1130073	0.0521224	0.0626015	0.832606
AgJzi34-A02438	Ag21-920449	0.0098152	0.0376523	0.26068
AgJzi34-A02369	Ag21-1011921	0.059765	0.118494	0.504373
AgJzi34-A02355	Ag21-1011934	0.0235365	0.0522069	0.45083
AgJzi34-A02292	Ag21-958302	0.0125248	0.00482511	2.59575
AgJzi34-A02088	Ag21-986092	0.071247	0.946946	0.0752388
AgJzi34-A02069	Ag21-986092	0.0136398	0.0924983	0.14746
AgJzi34-A02063	Ag21-1161615	0.0524195	0.205286	0.255348
AgJzi34-A02041	Ag21-1008563	0.00535978	0.030275	0.177037
AgJzi34-A02012	Ag21-1011968	0.0346178	0.100506	0.344434
AgJzi34-A01598	Ag21-1065900	0.0307285	0.0720843	0.426286
AgJzi34-A01596	Ag21-1055024	0.0248354	0.052286	0.474991
AgJzi34-A01558	Ag21-971781	0.188177	1.227	0.153363
AgJzi34-A01556	Ag21-1065939	0.160647	0.329501	0.487547
AgJzi34-A01543	Ag21-453516	0.0134486	0.0553885	0.242806
AgJzi34-A01226	Ag21-1056000	0.0604767	0.149439	0.404692
AgJzi34-A01226	Ag21-1048359	0.0984473	0.240833	0.408779
AgJzi34-A01208	Ag21-974627	0.00436798	0.0367517	0.118851
AgJzi34-A01192	Ag21-1018850	0	0.00843495	0
AgJzi34-A00960	Ag21-970789	0.0379911	0.141952	0.267634
AgJzi34-A00713	Ag21-1049017	0.058724	0.0641122	0.915957
AgJzi34-A00701	Ag21-1021003	0.0137078	0.140644	0.0974643
AgJzi34-A00648	Ag21-933145	0.0249996	0.0392312	0.637238
AgJzi34-A00581	Ag21-1032720	0.0877144	0.218866	0.400767
AgJzi34-A00535	Ag21-1083086	0.2149	0.328237	0.65471
AgJzi34-A00434	Ag21-681157	0.268946	1.2195	0.220538
AgJzi34-A00423	Ag21-1001275	0.0961753	0.277326	0.346795
AgJzi34-A00422	Ag21-1013311	0.00984024	0.0669247	0.147035
AgJzi34-A00418	Ag21-1013314	0.0174005	0.105404	0.165083
AgJzi34-A00417	Ag21-1013317	0.0143767	0.0401284	0.358267
AgJzi34-A00342	Ag21-1054006	0.0154738	0.099291	0.155843
AgJzi34-A00312	Ag21-1063730	0.0632925	0.20963	0.301924
AgJzi34-A00303	Ag21-993792	0.0589325	0.113994	0.51698
AgJzi34-A00302	Ag21-1105030	0.00992219	0.0676642	0.146639
AgJzi34-A00301	Ag21-1081021	0.0891633	0.275393	0.323768
AgJzi34-A00269	Ag21-1128891	0.108873	0.154677	0.703869
AgJzi34-A00251	Ag21-557511	0.00167446	0.0262093	0.063888
AgJzi34-A00223	Ag21-941746	0.00441308	0.0165448	0.266735
AgJzi34-A00158	Ag21-1016691	0.00784834	0.0742875	0.105648
AgJzi34-A00076	Ag21-944657	0.000690489	0.0888966	0.00776733
AgJzi34-A00063	Ag21-974788	0.00620754	0.0831712	0.0746357
A. gallica Jzi34 versus A. cepistipes B5
AgP450 Gene ID	AcP450 Gene ID	Ka	Ks	Ka/Ks
AgJzi34-A16244	Ac-mRNA_2518	0.00320492	0.0775997	0.0413007
AgJzi34-A16186	Ac-mRNA_2447	0.0131378	0.0392596	0.33464
AgJzi34-A15884	Ac-mRNA_1629	0.0206698	0.113278	0.18247
AgJzi34-A15861	Ac-mRNA_1627	0.0109006	0.0906491	0.12025
AgJzi34-A15850	Ac-mRNA_1626	0.00733253	0.109579	0.0669153
AgJzi34-A15734	Ac-mRNA_1913	0.0222436	0.0808474	0.275131
AgJzi34-A15627	Ac-mRNA_1799	0.00402442	0.0754044	0.0533712
AgJzi34-A15443	Ac-mRNA_7435	0.0531329	0.115965	0.458181
AgJzi34-A15426	Ac-mRNA_7400	0.0304579	0.0603236	0.504909
AgJzi34-A15282	Ac-mRNA_7266	0.00317293	0.0418957	0.075734
AgJzi34-A15246	Ac-mRNA_7226	0.0302118	0.208679	0.144776
AgJzi34-A15245	Ac-mRNA_7225	0.0163007	0.0532108	0.306342
AgJzi34-A15138	Ac-mRNA_7090	0.0156962	0.0778462	0.201631
AgJzi34-A15020	Ac-mRNA_6952	0.00983621	0.0564176	0.174347
AgJzi34-A15002	Ac-mRNA_6928	0.0185576	0.0929479	0.199657
AgJzi34-A14949	Ac-mRNA_6894	0.001443	0.0420999	0.0342757
AgJzi34-A14941	Ac-mRNA_6884	0.0113803	0.0693377	0.164128
AgJzi34-A14917	Ac-mRNA_6851	0.0154741	0.0893914	0.173105
AgJzi34-A14887	Ac-mRNA_6791	0.00811667	0.128461	0.0631841
AgJzi34-A14877	Ac-mRNA_6781	0.00815336	0.0891697	0.0914365
AgJzi34-A14707	Ac-mRNA_7724	0.017541	0.0337646	0.519508
AgJzi34-A14640	Ac-mRNA_8581	0.00134003	0.0774293	0.0173065
AgJzi34-A14639	Ac-mRNA_8580	0.0127629	0.061944	0.206039
AgJzi34-A14507	Ac-mRNA_8436	0.0120571	0.0664334	0.181491
AgJzi34-A14503	Ac-mRNA_8431	0.017716	0.135087	0.131145
AgJzi34-A14438	Ac-mRNA_8289	0.0172617	0.102791	0.167929
AgJzi34-A13809	Ac-mRNA_17896	0.0584831	0.192529	0.303763
AgJzi34-A13780	Ac-mRNA_17852	0.0130206	0.0658062	0.197863
AgJzi34-A13776	Ac-mRNA_17847	0.0583293	0.109658	0.531922
AgJzi34-A13770	Ac-mRNA_17842	0.00710725	0.0570585	0.124561
AgJzi34-A13770	Ac-mRNA_17896	0.429477	NaN	NaN
AgJzi34-A13637	Ac-mRNA_17792	0.0314818	0.0954259	0.329909
AgJzi34-A13465	Ac-mRNA_17625	0.0672896	0.234423	0.287044
AgJzi34-A13465	Ac-mRNA_17606	0.0584326	0.209943	0.278327
AgJzi34-A13427	Ac-mRNA_17295	0.00279832	0.0230246	0.121536
AgJzi34-A13392	Ac-mRNA_17522	0.00265605	0.0347385	0.0764583
AgJzi34-A13335	Ac-mRNA_17412	0.00598209	0.105779	0.0565524
AgJzi34-A13333	Ac-mRNA_17408	0.096464	0.083948	1.14909
AgJzi34-A13332	Ac-mRNA_17407	0.354918	4.41967	0.0803041
AgJzi34-A13155	Ac-mRNA_5305	0.00319149	0.111114	0.0287228
AgJzi34-A13154	Ac-mRNA_5303	0.0230086	0.120607	0.190773
AgJzi34-A13143	Ac-mRNA_5290	0.101228	0.186308	0.543336
AgJzi34-A12922	Ac-mRNA_5108	0.00888774	0.0435958	0.203867
AgJzi34-A12848	Ac-mRNA_5033	0.0298052	0.145029	0.205513
AgJzi34-A12695	Ac-mRNA_4289	0.058363	0.12246	0.476589
AgJzi34-A12672	Ac-mRNA_4291	0.0318015	0.121491	0.26176
AgJzi34-A12482	Ac-mRNA_4558	0.00469363	0.032424	0.144758
AgJzi34-A12371	Ac-mRNA_4384	0.0202329	0.0794049	0.254807
AgJzi34-A12200	Ac-mRNA_15529	0.442761	NaN	NaN
AgJzi34-A12200	Ac-mRNA_15541	0.0171056	0.0683029	0.250437
AgJzi34-A12200	Ac-mRNA_15574	0.478118	NaN	NaN
AgJzi34-A11999	Ac-mRNA_15226	0.0225747	0.182118	0.123956
AgJzi34-A11945	Ac-mRNA_15155	0.063386	0.110865	0.571742
AgJzi34-A11901	Ac-mRNA_15097	0.00892337	0.016409	0.543808
AgJzi34-A11892	Ac-mRNA_15087	0.0360081	0.207437	0.173586
AgJzi34-A11861	Ac-mRNA_15054	0.0111881	0.0506923	0.220707
AgJzi34-A11774	Ac-mRNA_14936	0.0172682	0.0918221	0.188061
AgJzi34-A11753	Ac-mRNA_14903	0.0135588	0.0680854	0.199144
AgJzi34-A11503	Ac-mRNA_14590	0.0364095	0.0751492	0.484496
AgJzi34-A11326	Ac-mRNA_14374	0.00372575	0.0872601	0.0426971
AgJzi34-A11274	Ac-mRNA_14300	0.0187891	0.0627653	0.299356
AgJzi34-A11173	Ac-mRNA_14164	0.0023933	0.0592837	0.0403703
AgJzi34-A11160	Ac-mRNA_14143	0.00849226	0.0467441	0.181676
AgJzi34-A11159	Ac-mRNA_14142	0.0243834	0.140714	0.173283
AgJzi34-A11153	Ac-mRNA_14103	0.106253	0.51501	0.206311
AgJzi34-A11150	Ac-mRNA_14099	0.0787149	0.191263	0.411554
AgJzi34-A10790	Ac-mRNA_15996	0.0149844	0.107971	0.138783
AgJzi34-A10687	Ac-mRNA_6145	0.0373989	0.11427	0.327285
AgJzi34-A10417	Ac-mRNA_11564	0.00547448	0.0782272	0.0699818
AgJzi34-A10288	Ac-mRNA_11696	0.0343995	0.101659	0.338381
AgJzi34-A09732	Ac-mRNA_12325	0.053203	0.17118	0.310802
AgJzi34-A09731	Ac-mRNA_12326	0.00254058	0.0341777	0.0743344
AgJzi34-A09624	Ac-mRNA_12715	0.00489132	0.0508669	0.0961591
AgJzi34-A09615	Ac-mRNA_12456	0.0266413	0.0733937	0.362991
AgJzi34-A09614	Ac-mRNA_12457	0.0051639	0.091177	0.056636
AgJzi34-A09584	Ac-mRNA_16490	0.0188224	0.203082	0.0926837
AgJzi34-A09565	Ac-mRNA_12495	0.00442577	0.0394921	0.112067
AgJzi34-A09547	Ac-mRNA_10861	0.00808789	0.0904829	0.0893859
AgJzi34-A09524	Ac-mRNA_10892	0.131297	0.2394	0.548442
AgJzi34-A09507	Ac-mRNA_10909	0.030942	0.0599442	0.516181
AgJzi34-A09484	Ac-mRNA_10983	0.0346116	0.408188	0.0847932
AgJzi34-A09449	Ac-mRNA_11004	0.095252	0.323218	0.294699
AgJzi34-A09445	Ac-mRNA_11079	0.112001	0.797292	0.140477
AgJzi34-A09445	Ac-mRNA_11012	0.0165166	0.0604435	0.273257
AgJzi34-A09443	Ac-mRNA_12510	0.00311581	0.0431296	0.0722429
AgJzi34-A09440	Ac-mRNA_11061	0.144873	1.01558	0.14265
AgJzi34-A09440	Ac-mRNA_11018	0.00779127	0.105747	0.0736786
AgJzi34-A09438	Ac-mRNA_11071	0.127367	0.785739	0.162098
AgJzi34-A09438	Ac-mRNA_11057	0.126937	0.831222	0.152712
AgJzi34-A09438	Ac-mRNA_11050	0.12952	0.777229	0.166643
AgJzi34-A09438	Ac-mRNA_11021	0.0177786	0.0776316	0.229013
AgJzi34-A09438	Ac-mRNA_11039	0.10809	0.619397	0.174509
AgJzi34-A09437	Ac-mRNA_11077	0.290393	1.45855	0.199097
AgJzi34-A09437	Ac-mRNA_11046	0.330324	1.63586	0.201927
AgJzi34-A09437	Ac-mRNA_11023	0.110445	0.231461	0.477166
AgJzi34-A09437	Ac-mRNA_11040	0.313985	1.61983	0.193838
AgJzi34-A09436	Ac-mRNA_11024	0.0485289	0.164996	0.294122
AgJzi34-A09435	Ac-mRNA_11026	0.0620462	0.106165	0.584432
AgJzi34-A09435	Ac-mRNA_11004	0.136027	0.559841	0.242975
AgJzi34-A09431	Ac-mRNA_11029	0.0126485	0.0714259	0.177086
AgJzi34-A09430	Ac-mRNA_11044	0.0992424	0.431491	0.229999
AgJzi34-A09430	Ac-mRNA_11031	0.0146684	0.0850556	0.172457
AgJzi34-A09430	Ac-mRNA_11021	0.134657	0.918984	0.146528
AgJzi34-A09426	Ac-mRNA_11055	0.0677529	0.261958	0.258641
AgJzi34-A09425	Ac-mRNA_11053	0.0749961	0.28591	0.262306
AgJzi34-A09424	Ac-mRNA_11061	0.0954415	0.647663	0.147363
AgJzi34-A09424	Ac-mRNA_11078	0.0911843	0.524185	0.173955
AgJzi34-A09424	Ac-mRNA_11039	0.14347	0.855754	0.167654
AgJzi34-A09422	Ac-mRNA_11059	0.129308	0.349399	0.370086
AgJzi34-A09422	Ac-mRNA_11074	0.0907751	0.41373	0.219407
AgJzi34-A09422	Ac-mRNA_11043	0.0443775	0.119176	0.372369
AgJzi34-A09419	Ac-mRNA_11044	0.012397	0.0907305	0.136635
AgJzi34-A09417	Ac-mRNA_11040	0.107921	0.324015	0.333076
AgJzi34-A09417	Ac-mRNA_11077	0.130609	0.592814	0.220321
AgJzi34-A09417	Ac-mRNA_11046	0.046493	0.135236	0.343793
AgJzi34-A09417	Ac-mRNA_11067	0.0479671	0.152721	0.314083
AgJzi34-A09414	Ac-mRNA_11069	0.0221127	0.100569	0.219876
AgJzi34-A09411	Ac-mRNA_11067	0.196097	0.581728	0.337094
AgJzi34-A09411	Ac-mRNA_11118	0.216808	0.813034	0.266665
AgJzi34-A09411	Ac-mRNA_11077	0.178808	0.638227	0.280164
AgJzi34-A09410	Ac-mRNA_11061	0.026343	0.175405	0.150184
AgJzi34-A09410	Ac-mRNA_11078	0.0518916	0.23916	0.216974
AgJzi34-A09406	Ac-mRNA_11050	0.0483833	0.126316	0.383035
AgJzi34-A09406	Ac-mRNA_11039	0.0748787	0.310796	0.240926
AgJzi34-A09406	Ac-mRNA_11071	0.037196	0.0897708	0.414344
AgJzi34-A09405	Ac-mRNA_11115	0.100162	0.521869	0.19193
AgJzi34-A09405	Ac-mRNA_11072	0.00960397	0.10504	0.0914313
AgJzi34-A09405	Ac-mRNA_11079	0.0425589	0.214039	0.198837
AgJzi34-A09404	Ac-mRNA_11063	0.122026	0.192814	0.632867
AgJzi34-A09401	Ac-mRNA_11040	0.111241	0.47487	0.234256
AgJzi34-A09401	Ac-mRNA_11053	0.135792	0.56507	0.24031
AgJzi34-A09401	Ac-mRNA_11077	0.0378004	0.0711635	0.531177
AgJzi34-A09401	Ac-mRNA_11067	0.12667	0.55691	0.227452
AgJzi34-A09400	Ac-mRNA_11039	0.150756	0.743189	0.20285
AgJzi34-A09400	Ac-mRNA_11050	0.13067	0.724396	0.180384
AgJzi34-A09400	Ac-mRNA_11061	0.0639958	0.310373	0.20619
AgJzi34-A09400	Ac-mRNA_11078	0.0365026	0.0977493	0.37343
AgJzi34-A09397	Ac-mRNA_11079	0.087949	0.287502	0.305908
AgJzi34-A09397	Ac-mRNA_11092	0.140283	0.480362	0.292036
AgJzi34-A09397	Ac-mRNA_11072	0.0698591	0.289569	0.241252
AgJzi34-A09386	Ac-mRNA_11092	0.0147124	0.105569	0.139362
AgJzi34-A09386	Ac-mRNA_11079	0.10107	0.583818	0.173119
AgJzi34-A09384	Ac-mRNA_11046	0.168536	0.833671	0.202161
AgJzi34-A09384	Ac-mRNA_11118	0.049027	0.192228	0.255045
AgJzi34-A09381	Ac-mRNA_11021	0.19474	1.36381	0.142791
AgJzi34-A09381	Ac-mRNA_11039	0.191355	1.55465	0.123086
AgJzi34-A09381	Ac-mRNA_11132	0.0354938	0.161059	0.220378
AgJzi34-A09381	Ac-mRNA_11121	0.0114117	0.167725	0.0680384
AgJzi34-A09381	Ac-mRNA_11115	0.171613	1.31152	0.13085
AgJzi34-A09369	Ac-mRNA_11079	0.167341	1.14674	0.145928
AgJzi34-A09369	Ac-mRNA_11132	0.0255982	0.12134	0.210963
AgJzi34-A09369	Ac-mRNA_11121	0.0481068	0.241913	0.19886
AgJzi34-A09369	Ac-mRNA_11092	0.178212	1.29074	0.13807
AgJzi34-A08963	Ac-mRNA_4180	0.0168402	0.0853495	0.197308
AgJzi34-A08963	Ac-mRNA_4213	0.166205	1.61569	0.102869
AgJzi34-A08953	Ac-mRNA_4162	0.0075896	0.011699	0.648739
AgJzi34-A08936	Ac-mRNA_4124	0.145331	0.35665	0.407487
AgJzi34-A08900	Ac-mRNA_16764	0.0162704	0.17766	0.0915814
AgJzi34-A08738	Ac-mRNA_21734	0.0321703	0.225191	0.142858
AgJzi34-A08601	Ac-mRNA_16388	0.00741531	0.0849323	0.0873086
AgJzi34-A08566	Ac-mRNA_19492	0.0248657	0.049105	0.506378
AgJzi34-A08188	Ac-mRNA_9545	0.00971674	0.0348348	0.278938
AgJzi34-A08100	Ac-mRNA_9638	0.00579573	0.0945388	0.0613053
AgJzi34-A08078	Ac-mRNA_9665	0.0386505	0.0825654	0.46812
AgJzi34-A08054	Ac-mRNA_10629	0.0111753	0.0708681	0.157691
AgJzi34-A07995	Ac-mRNA_9756	0.0170834	0.098755	0.172988
AgJzi34-A07780	Ac-mRNA_9969	0.0558119	0.134601	0.414646
AgJzi34-A07610	Ac-mRNA_10677	0.0133659	0.0580854	0.230108
AgJzi34-A07545	Ac-mRNA_10232	0.0124992	0.0792293	0.157759
AgJzi34-A07421	Ac-mRNA_16621	0.308438	0.806142	0.38261
AgJzi34-A07257	Ac-mRNA_21481	0.0150068	0.126036	0.119067
AgJzi34-A07230	Ac-mRNA_16636	0.0251684	0.0793844	0.317045
AgJzi34-A07079	Ac-mRNA_9111	0.0171214	0.0753575	0.227202
AgJzi34-A07079	Ac-mRNA_9104	0.0163303	0.0828918	0.197008
AgJzi34-A07072	Ac-mRNA_9123	0.0027523	0.0503238	0.0546918
AgJzi34-A07058	Ac-mRNA_9136	0.0783169	0.470352	0.166507
AgJzi34-A07058	Ac-mRNA_9123	0.121283	0.865996	0.14005
AgJzi34-A07033	Ac-mRNA_9158	0.0140613	0.0745754	0.188552
AgJzi34-A07010	Ac-mRNA_9192	0.0233053	0.0870401	0.267754
AgJzi34-A06949	Ac-mRNA_9245	0.00874504	0.0753497	0.116059
AgJzi34-A06910	Ac-mRNA_9287	0.0145149	0.0817518	0.177548
AgJzi34-A06900	Ac-mRNA_9298	0.00875204	0.0216948	0.403416
AgJzi34-A06890	Ac-mRNA_9324	0.173806	0.543551	0.319761
AgJzi34-A06890	Ac-mRNA_9271	0.0990092	0.522909	0.189343
AgJzi34-A06890	Ac-mRNA_9317	0.0927829	0.269437	0.344359
AgJzi34-A06878	Ac-mRNA_9317	0.100044	0.447202	0.22371
AgJzi34-A06878	Ac-mRNA_9258	0.18993	0.665094	0.285568
AgJzi34-A06871	Ac-mRNA_9326	0.133337	0.440206	0.302898
AgJzi34-A06871	Ac-mRNA_9317	0.140619	0.606978	0.23167
AgJzi34-A06863	Ac-mRNA_9334	0.00362664	0.147946	0.0245132
AgJzi34-A06791	Ac-mRNA_9449	0.0364212	0.0871778	0.417781
AgJzi34-A06684	Ac-mRNA_6145	0.0331359	0.146991	0.225428
AgJzi34-A06669	Ac-mRNA_6171	0.0122954	0.0764408	0.160848
AgJzi34-A06669	Ac-mRNA_6145	0.0161093	0.0830766	0.193909
AgJzi34-A06257	Ac-mRNA_18125	0.099506	0.274674	0.362269
AgJzi34-A06236	Ac-mRNA_18153	0.153708	0.409824	0.375059
AgJzi34-A05462	Ac-mRNA_12836	0.0278765	0.0531678	0.524312
AgJzi34-A05459	Ac-mRNA_12840	0.134021	0.668301	0.20054
AgJzi34-A05456	Ac-mRNA_12841	0.16134	0.395771	0.40766
AgJzi34-A05422	Ac-mRNA_21930	0.0382801	0.133921	0.285841
AgJzi34-A05422	Ac-mRNA_21938	0.223728	2.36273	0.0946906
AgJzi34-A05412	Ac-mRNA_21937	0.0271236	0.100465	0.269979
AgJzi34-A05411	Ac-mRNA_21938	0.0544239	0.23475	0.231838
AgJzi34-A05411	Ac-mRNA_21957	0.108727	0.623112	0.17449
AgJzi34-A05410	Ac-mRNA_21939	0.0750267	0.257257	0.291641
AgJzi34-A05410	Ac-mRNA_21958	0.143268	0.976672	0.146689
AgJzi34-A05402	Ac-mRNA_21951	0.0364036	0.153209	0.237607
AgJzi34-A05399	Ac-mRNA_21930	0.0674946	0.291736	0.231355
AgJzi34-A05397	Ac-mRNA_21957	0.0685232	0.309166	0.221639
AgJzi34-A05397	Ac-mRNA_21940	0.0878837	0.626602	0.140254
AgJzi34-A05389	Ac-mRNA_21968	0.00252685	0.0565163	0.0447101
AgJzi34-A05377	Ac-mRNA_21986	0.0117453	0.117775	0.0997271
AgJzi34-A05283	Ac-mRNA_22119	0.0204721	0.244907	0.0835914
AgJzi34-A05264	Ac-mRNA_3879	0.0541049	0.076737	0.70507
AgJzi34-A05264	Ac-mRNA_3865	0.0207017	0.0355862	0.581733
AgJzi34-A05264	Ac-mRNA_3855	0.0852249	0.135526	0.628846
AgJzi34-A05188	Ac-mRNA_13223	0.0056004	0.0704713	0.0794707
AgJzi34-A05187	Ac-mRNA_3930	0.0457313	0.0608996	0.750929
AgJzi34-A05187	Ac-mRNA_3889	0.0535212	0.091276	0.586366
AgJzi34-A05187	Ac-mRNA_3946	0.0518533	0.0706682	0.733758
AgJzi34-A05187	Ac-mRNA_3937	0.0502403	0.0911664	0.551084
AgJzi34-A05173	Ac-mRNA_13241	0.0264248	0.12502	0.211364
AgJzi34-A05147	Ac-mRNA_13281	0.00231318	0.089678	0.0257943
AgJzi34-A05137	Ac-mRNA_13287	0.0586506	0.181143	0.323781
AgJzi34-A05087	Ac-mRNA_3895	0.0620255	0.119201	0.520345
AgJzi34-A05087	Ac-mRNA_3946	0.0597709	0.0820864	0.728147
AgJzi34-A05084	Ac-mRNA_13351	0.0107312	0.0499838	0.214694
AgJzi34-A05081	Ac-mRNA_13362	0.0614156	0.16935	0.362656
AgJzi34-A05072	Ac-mRNA_13370	0.0147395	0.104377	0.141214
AgJzi34-A04967	Ac-mRNA_13483	0	0.0863486	0
AgJzi34-A04943	Ac-mRNA_3963	0.0170707	0.0903196	0.189003
AgJzi34-A04925	Ac-mRNA_13519	0.0272065	0.108471	0.25082
AgJzi34-A04848	Ac-mRNA_13596	0.0128722	0.0866886	0.148488
AgJzi34-A04847	Ac-mRNA_13597	0.012509	0.118407	0.105644
AgJzi34-A04843	Ac-mRNA_3977	0.0164062	0.117567	0.139548
AgJzi34-A04843	Ac-mRNA_3963	0.178351	0.751509	0.237323
AgJzi34-A04806	Ac-mRNA_13638	0.018338	0.0360123	0.509215
AgJzi34-A04755	Ac-mRNA_13701	0.0230164	0.125092	0.183995
AgJzi34-A04698	Ac-mRNA_3988	0.0617996	0.194097	0.318396
AgJzi34-A04666	Ac-mRNA_13864	0.0673726	0.419222	0.160708
AgJzi34-A04666	Ac-mRNA_13828	0.0394395	0.118163	0.333773
AgJzi34-A04649	Ac-mRNA_13854	0.131954	0.403795	0.326784
AgJzi34-A04649	Ac-mRNA_13864	0.0791015	0.393075	0.201238
AgJzi34-A04649	Ac-mRNA_13828	0.0783482	0.177651	0.441023
AgJzi34-A04625	Ac-mRNA_13828	0.0782756	0.257094	0.304464
AgJzi34-A04625	Ac-mRNA_13864	0.0640648	0.208107	0.307846
AgJzi34-A04625	Ac-mRNA_13854	0.0616267	0.290044	0.212473
AgJzi34-A04592	Ac-mRNA_13896	0.00494847	0.0482094	0.102645
AgJzi34-A04589	Ac-mRNA_13901	0.00896872	0.0998793	0.0897956
AgJzi34-A04586	Ac-mRNA_13903	0.0186777	0.0857273	0.217873
AgJzi34-A04507	Ac-mRNA_3611	0.00944759	0.0300587	0.314305
AgJzi34-A04500	Ac-mRNA_3611	0.00854845	0.0571403	0.149605
AgJzi34-A04424	Ac-mRNA_3701	0.0101553	0.0748517	0.135672
AgJzi34-A04423	Ac-mRNA_3702	0.00674996	0.136161	0.0495734
AgJzi34-A04394	Ac-mRNA_3734	0.0744628	0.133916	0.55604
AgJzi34-A04388	Ac-mRNA_17233	0.00803597	0.134699	0.0596585
AgJzi34-A04312	Ac-mRNA_1262	0.0316509	0.0862776	0.36685
AgJzi34-A04282	Ac-mRNA_22247	0.0152511	0.184362	0.0827234
AgJzi34-A04267	Ac-mRNA_22264	0.031654	0.174071	0.181845
AgJzi34-A04201	Ac-mRNA_22406	0.0445308	0.148007	0.30087
AgJzi34-A04180	Ac-mRNA_22427	0.0075902	0.111086	0.0683275
AgJzi34-A04177	Ac-mRNA_22433	0.0113046	0.0784839	0.144037
AgJzi34-A04176	Ac-mRNA_22434	0.0278411	0.0914838	0.304328
AgJzi34-A04149	Ac-mRNA_22433	0.116022	0.627976	0.184756
AgJzi34-A04102	Ac-mRNA_22491	0.0461211	0.108495	0.425099
AgJzi34-A04093	Ac-mRNA_22513	0.0784152	0.0969088	0.809165
AgJzi34-A04082	Ac-mRNA_22528	0.0422319	0.0887466	0.475871
AgJzi34-A04082	Ac-mRNA_22492	0.124589	0.193368	0.644312
AgJzi34-A04053	Ac-mRNA_22564	0.143878	0.212144	0.678209
AgJzi34-A04043	Ac-mRNA_22566	0.063048	0.119877	0.52594
AgJzi34-A03985	Ac-mRNA_20161	0.00714251	0.162089	0.0440652
AgJzi34-A03921	Ac-mRNA_20248	0.013432	0.0811602	0.1655
AgJzi34-A03921	Ac-mRNA_20267	0.155019	NaN	NaN
AgJzi34-A03913	Ac-mRNA_20255	0.0094082	0.0456043	0.206301
AgJzi34-A03902	Ac-mRNA_20267	0.00980916	0.113001	0.0868061
AgJzi34-A03761	Ac-mRNA_3855	0.073401	0.137509	0.533793
AgJzi34-A03691	Ac-mRNA_20494	0.0067845	0.0649818	0.104406
AgJzi34-A03688	Ac-mRNA_20495	0.164188	1.1736	0.139901
AgJzi34-A03685	Ac-mRNA_20499	0.0118121	0.0914204	0.129206
AgJzi34-A03684	Ac-mRNA_3946	0.025769	0.0317148	0.812522
AgJzi34-A03684	Ac-mRNA_3930	0.0286808	0.0410593	0.698521
AgJzi34-A03569	Ac-mRNA_12958	0.00838416	0.164762	0.0508865
AgJzi34-A03506	Ac-mRNA_3937	0.0698496	0.0900475	0.775697
AgJzi34-A03494	Ac-mRNA_13078	0.0113445	0.0676489	0.167696
AgJzi34-A03387	Ac-mRNA_16895	0.0718589	0.163643	0.43912
AgJzi34-A03386	Ac-mRNA_16931	0.211746	1.28803	0.164395
AgJzi34-A03386	Ac-mRNA_16896	0.0342397	0.194582	0.175965
AgJzi34-A03382	Ac-mRNA_16925	0.00952016	0.114904	0.0828529
AgJzi34-A03382	Ac-mRNA_16904	0.0163333	0.132961	0.122843
AgJzi34-A03368	Ac-mRNA_16896	0.190266	1.24639	0.152653
AgJzi34-A03367	Ac-mRNA_16910	0.168346	1.07857	0.156082
AgJzi34-A03367	Ac-mRNA_16931	0.113458	0.383667	0.29572
AgJzi34-A03122	Ac-mRNA_1564	0.00667462	0.110137	0.0606028
AgJzi34-A03009	Ac-mRNA_1447	0.0540891	0.122138	0.442853
AgJzi34-A02783	Ac-mRNA_19704	0.0103104	0.0883077	0.116756
AgJzi34-A02575	Ac-mRNA_19138	0.00562455	0.107595	0.0522754
AgJzi34-A02561	Ac-mRNA_19108	0.00339896	0.0597756	0.056862
AgJzi34-A02541	Ac-mRNA_19076	0.0331879	0.15077	0.220122
AgJzi34-A02464	Ac-mRNA_15705	0.00698441	0.0490304	0.142451
AgJzi34-A02446	Ac-mRNA_15705	0.289523	NaN	NaN
AgJzi34-A02446	Ac-mRNA_15734	0.0153756	0.0960098	0.160147
AgJzi34-A02438	Ac-mRNA_15755	0.0275033	0.16451	0.167183
AgJzi34-A02369	Ac-mRNA_5820	0.045973	0.0827168	0.555787
AgJzi34-A02355	Ac-mRNA_5820	0.0482658	0.0840234	0.574433
AgJzi34-A02331	Ac-mRNA_5802	0.0555038	0.178533	0.310888
AgJzi34-A02331	Ac-mRNA_5836	0.553268	NaN	NaN
AgJzi34-A02293	Ac-mRNA_6585	0.529085	NaN	NaN
AgJzi34-A02088	Ac-mRNA_5989	0.0205053	0.236803	0.0865922
AgJzi34-A02063	Ac-mRNA_5977	0.0426721	0.173035	0.246609
AgJzi34-A02035	Ac-mRNA_5912	0.00949175	0.0351336	0.270161
AgJzi34-A02033	Ac-mRNA_5909	0.00276966	0.0181919	0.152247
AgJzi34-A02012	Ac-mRNA_5888	0.0327888	0.116446	0.281579
AgJzi34-A01598	Ac-mRNA_3421	0.0326582	0.0601205	0.543212
AgJzi34-A01596	Ac-mRNA_3419	0.0497755	0.0671501	0.741258
AgJzi34-A01558	Ac-mRNA_3363	0.258474	1.58441	0.163135
AgJzi34-A01556	Ac-mRNA_3359	0.372744	1.3279	0.280701
AgJzi34-A01543	Ac-mRNA_3347	0.0318914	0.116669	0.27335
AgJzi34-A01543	Ac-mRNA_16447	0.0296859	0.166299	0.178509
AgJzi34-A01226	Ac-mRNA_18860	0.0470185	0.10593	0.443862
AgJzi34-A01223	Ac-mRNA_18855	0.0339758	0.0914707	0.371439
AgJzi34-A01208	Ac-mRNA_18832	0.0151995	0.0935061	0.162551
AgJzi34-A01192	Ac-mRNA_18812	0.00436746	0.127644	0.0342159
AgJzi34-A00960	Ac-mRNA_18504	0.0259352	0.0825395	0.314216
AgJzi34-A00955	Ac-mRNA_18498	0.0446804	0.0813374	0.549322
AgJzi34-A00713	Ac-mRNA_8657	0.0471525	0.081598	0.577864
AgJzi34-A00701	Ac-mRNA_8672	0.0232926	0.233739	0.0996519
AgJzi34-A00648	Ac-mRNA_20013	0.0338518	0.0964694	0.350907
AgJzi34-A00581	Ac-mRNA_8918	0.122555	0.289208	0.423761
AgJzi34-A00535	Ac-mRNA_8967	0.257167	0.456946	0.562794
AgJzi34-A00434	Ac-mRNA_2907	0.262087	1.15302	0.227304
AgJzi34-A00422	Ac-mRNA_2925	0.0113414	0.0923138	0.122857
AgJzi34-A00418	Ac-mRNA_2930	0.00922911	0.089982	0.102566
AgJzi34-A00342	Ac-mRNA_3021	0.0442443	0.172132	0.257037
AgJzi34-A00312	Ac-mRNA_3062	0.0344732	0.1506	0.228907
AgJzi34-A00303	Ac-mRNA_3080	0.0259511	0.0752848	0.344706
AgJzi34-A00302	Ac-mRNA_3084	0.0199584	0.0537945	0.371012
AgJzi34-A00301	Ac-mRNA_3085	0.0389192	0.201065	0.193565
AgJzi34-A00269	Ac-mRNA_3200	0.0403765	0.104632	0.385889
AgJzi34-A00251	Ac-mRNA_3211	0.0156267	0.094711	0.164993
AgJzi34-A00223	Ac-mRNA_3249	0.00264667	0.0305456	0.0866465
AgJzi34-A00158	Ac-mRNA_2673	0.00910482	0.0859836	0.10589
AgJzi34-A00076	Ac-mRNA_2775	0.00765834	0.114001	0.0671778
AgJzi34-A00063	Ac-mRNA_2788	0.0236808	0.11109	0.213168
A. gallica Jzi34 versus A. solidipes 28-4
AgP450 Gene ID	AsP450 Gene ID	Ka	Ks	Ka/Ks
AgJzi34-A00063	As-1054429	0.0274517	0.143291	0.191579
AgJzi34-A00076	As-892924	0.00415705	0.15073	0.0275796
AgJzi34-A00158	As-962022	0.0164444	0.209404	0.0785298
AgJzi34-A00251	As-885464	0.0285384	0.149357	0.191074
AgJzi34-A00269	As-130539	0.112633	0.311178	0.361957
AgJzi34-A00301	As-956264	0.0509953	0.185465	0.274959
AgJzi34-A00302	As-1084261	0.293392	2.21968	0.132178
AgJzi34-A00303	As-935210	0.0613646	0.191461	0.320507
AgJzi34-A00342	As-1036040	0.0305583	0.114144	0.267718
AgJzi34-A00418	As-885455	0.0280134	0.197156	0.142088
AgJzi34-A00422	As-956048	0.016238	0.164294	0.0988352
AgJzi34-A00423	As-885482	0.0865085	0.27321	0.316638
AgJzi34-A00434	As-920032	0.0496658	0.156868	0.316608
AgJzi34-A00434	As-895256	0.0109263	0.136243	0.0801972
AgJzi34-A00535	As-995571	0.226632	0.572495	0.395868
AgJzi34-A00581	As-192415	0.0931777	0.277004	0.336377
AgJzi34-A00648	As-897602	0.0355772	0.175717	0.202469
AgJzi34-A00713	As-988681	0.058796	0.144213	0.407704
AgJzi34-A00960	As-922824	0.0383328	0.221299	0.173217
AgJzi34-A01192	As-1017172	0.00436714	0.127677	0.0342047
AgJzi34-A01208	As-955013	0.0103725	0.098583	0.105216
AgJzi34-A01223	As-973673	0.0289365	0.113695	0.254511
AgJzi34-A01226	As-1031931	0.0524642	0.132307	0.396534
AgJzi34-A01558	As-1019870	0.178873	1.22559	0.145949
AgJzi34-A01596	As-958353	0.317217	1.07593	0.294831
AgJzi34-A01598	As-1085529	0.0454475	0.143337	0.317068
AgJzi34-A02063	As-1091184	0.0702184	0.349942	0.200658
AgJzi34-A02063	As-119725	0.0542366	0.221801	0.244528
AgJzi34-A02069	As-1028197	0.0903852	0.798297	0.113222
AgJzi34-A02069	As-1010127	0.0256631	0.205946	0.124611
AgJzi34-A02331	As-958537	0.0782584	0.235499	0.332309
AgJzi34-A02438	As-348876	0.0292545	0.183952	0.159034
AgJzi34-A02446	As-1021317	0.0332566	0.195466	0.17014
AgJzi34-A02464	As-1021341	0.00592663	0.110195	0.053783
AgJzi34-A02464	As-1021317	0.282488	NaN	NaN
AgJzi34-A02501	As-954840	0.0026312	0.138928	0.0189392
AgJzi34-A02541	As-892296	0.024654	0.140331	0.175684
AgJzi34-A02561	As-1053112	0.005729	0.118191	0.0484723
AgJzi34-A02575	As-961401	0.0083787	0.171415	0.0488796
AgJzi34-A02783	As-1019639	0.0196108	0.154659	0.126801
AgJzi34-A03009	As-925259	0.0288588	0.100993	0.285751
AgJzi34-A03367	As-434923	0.0425392	0.166228	0.255909
AgJzi34-A03382	As-917607	0.0099956	0.117221	0.0852714
AgJzi34-A03386	As-1022286	0.0431617	0.220304	0.195919
AgJzi34-A03494	As-905572	0.018121	0.132274	0.136996
AgJzi34-A03569	As-890731	0.00904501	0.154674	0.0584778
AgJzi34-A03685	As-1006072	0.0183911	0.171877	0.107001
AgJzi34-A03688	As-1086800	0.00680663	0.0799655	0.0851196
AgJzi34-A03761	As-1059233	0.160384	0.213622	0.750786
AgJzi34-A03902	As-963386	0.0160201	0.158274	0.101218
AgJzi34-A03913	As-1088703	0.455936	NaN	NaN
AgJzi34-A03921	As-963342	0.0214926	0.232168	0.0925734
AgJzi34-A03985	As-893804	0.00476706	0.179028	0.0266275
AgJzi34-A04025	As-941805	0.0451765	0.194633	0.232111
AgJzi34-A04082	As-962729	0.116782	0.249224	0.468582
AgJzi34-A04093	As-962731	0.122374	0.311135	0.393314
AgJzi34-A04102	As-962729	0.118451	0.2298	0.515452
AgJzi34-A04149	As-893632	0.16844	1.54697	0.108884
AgJzi34-A04163	As-893652	0.25151	1.34858	0.1865
AgJzi34-A04176	As-893652	0.264983	1.71425	0.154576
AgJzi34-A04177	As-893632	0.121043	1.25843	0.096186
AgJzi34-A04180	As-996890	0.125131	1.33045	0.0940513
AgJzi34-A04201	As-996886	0.0789133	0.231662	0.34064
AgJzi34-A04267	As-944240	0.0202691	0.202148	0.100269
AgJzi34-A04282	As-670177	0.0268694	0.200476	0.134028
AgJzi34-A04423	As-888508	0.0128729	0.175322	0.0734244
AgJzi34-A04424	As-958848	0.0135712	0.127845	0.106154
AgJzi34-A04500	As-888490	0.0210893	0.0940502	0.224235
AgJzi34-A04589	As-927326	0.0262366	0.202413	0.129619
AgJzi34-A04592	As-876810	0.00405133	0.0838492	0.0483168
AgJzi34-A04625	As-877105	0.064098	0.264884	0.241985
AgJzi34-A04698	As-964262	0.0651775	0.226145	0.288211
AgJzi34-A04755	As-949685	0.0386006	0.165919	0.232647
AgJzi34-A04806	As-949775	0.0225864	0.11719	0.192733
AgJzi34-A04843	As-608949	0.0337743	0.188896	0.178798
AgJzi34-A04847	As-904752	0.0120364	0.16423	0.0732897
AgJzi34-A04848	As-395008	0.195495	1.58826	0.123087
AgJzi34-A04925	As-949929	0.0410552	0.182108	0.225444
AgJzi34-A04943	As-964288	0.0208347	0.161334	0.12914
AgJzi34-A04967	As-904906	0.00396381	0.214538	0.018476
AgJzi34-A05048	As-877073	0.0818617	0.200917	0.407441
AgJzi34-A05072	As-1013236	0.024686	0.172971	0.142717
AgJzi34-A05072	As-950157	0.0562072	0.26948	0.208577
AgJzi34-A05081	As-1013236	0.0792901	0.31407	0.25246
AgJzi34-A05084	As-409981	0.0340194	0.161819	0.210232
AgJzi34-A05085	As-950159	0.0513062	0.182519	0.281101
AgJzi34-A05086	As-928047	0.0312015	0.185484	0.168217
AgJzi34-A05137	As-950240	0.0539168	0.172709	0.312182
AgJzi34-A05141	As-905283	0.0747749	0.211442	0.353642
AgJzi34-A05147	As-950260	0.00734779	0.150738	0.0487454
AgJzi34-A05173	As-970468	0.0368157	0.163499	0.225174
AgJzi34-A05188	As-1051324	0.00749713	0.108152	0.0693203
AgJzi34-A05283	As-989761	0.0305846	0.270209	0.113189
AgJzi34-A05377	As-943105	0.014489	0.144866	0.100017
AgJzi34-A05397	As-965555	0.0509314	0.265778	0.191631
AgJzi34-A05399	As-681429	0.0605942	0.322457	0.187914
AgJzi34-A05402	As-680752	0.209491	2.26488	0.0924952
AgJzi34-A05410	As-680728	0.0523911	0.239622	0.218641
AgJzi34-A05410	As-965511	0.0436894	0.11529	0.378953
AgJzi34-A05462	As-802474	0.0306817	0.115073	0.266627
AgJzi34-A05600	As-955324	0.133079	0.356087	0.373727
AgJzi34-A05609	As-934320	0.0548462	0.2053	0.267151
AgJzi34-A06236	As-1007016	0.0607702	0.201869	0.301037
AgJzi34-A06257	As-989854	0.0894152	0.243091	0.367826
AgJzi34-A06791	As-1015977	0.0509473	0.179198	0.284306
AgJzi34-A06863	As-940305	0.00570591	0.157958	0.0361229
AgJzi34-A06871	As-978154	0.135784	0.684004	0.198514
AgJzi34-A06871	As-433248	0.06013	0.543098	0.110717
AgJzi34-A06878	As-978154	0.0736067	0.502567	0.146461
AgJzi34-A06878	As-433248	0.0602376	0.450996	0.133566
AgJzi34-A06878	As-433342	0.122275	0.519734	0.235264
AgJzi34-A06890	As-433248	0.0693366	0.364971	0.189978
AgJzi34-A06890	As-978154	0.0590815	0.401794	0.147044
AgJzi34-A06900	As-1087295	0.0416302	0.147242	0.282733
AgJzi34-A07010	As-987216	0.0523739	0.277973	0.188414
AgJzi34-A07033	As-1082622	0.0179515	0.109739	0.163584
AgJzi34-A07058	As-882742	0.083278	0.330754	0.251782
AgJzi34-A07072	As-742697	0.0180711	0.156986	0.115113
AgJzi34-A07072	As-972795	0.102076	0.720186	0.141736
AgJzi34-A07257	As-990953	0.018402	0.244538	0.0752519
AgJzi34-A07421	As-963142	0.31182	0.774242	0.402742
AgJzi34-A07519	As-1037467	0.0372305	0.190038	0.195911
AgJzi34-A07545	As-912849	0.0152691	0.16689	0.0914918
AgJzi34-A07610	As-942276	0.0214972	0.119702	0.179589
AgJzi34-A07780	As-953010	0.0576957	0.170521	0.338351
AgJzi34-A07995	As-953271	0.0211591	0.137159	0.154267
AgJzi34-A08054	As-990204	0.0180604	0.136103	0.132696
AgJzi34-A08078	As-708691	0.039306	0.120524	0.326127
AgJzi34-A08100	As-909159	0.0111445	0.141461	0.0787816
AgJzi34-A08188	As-953552	0.0160969	0.10807	0.148948
AgJzi34-A08566	As-1058053	0.0360694	0.200482	0.179913
AgJzi34-A08601	As-897299	0.0127347	0.185953	0.0684833
AgJzi34-A08900	As-997295	0.0178748	0.250805	0.0712698
AgJzi34-A08936	As-895928	0.0857234	0.249447	0.343654
AgJzi34-A08953	As-895902	0.293172	NaN	NaN
AgJzi34-A08963	As-895929	0.514217	NaN	NaN
AgJzi34-A09381	As-475226	0.0370098	0.177819	0.208131
AgJzi34-A09381	As-474426	0.0303556	0.162246	0.187096
AgJzi34-A09381	As-476295	0.172383	1.35703	0.127029
AgJzi34-A09384	As-941444	0.0444027	0.193342	0.229659
AgJzi34-A09384	As-1023362	0.194705	0.9271	0.210015
AgJzi34-A09397	As-476295	0.119731	0.530582	0.225661
AgJzi34-A09397	As-1023365	0.0694219	0.294161	0.236
AgJzi34-A09397	As-893348	0.185849	0.938523	0.198023
AgJzi34-A09399	As-1054850	0.131285	0.77644	0.169086
AgJzi34-A09399	As-478143	0.137072	0.863881	0.15867
AgJzi34-A09400	As-476620	0.049015	0.235054	0.208526
AgJzi34-A09400	As-1023319	0.0528194	0.20477	0.257945
AgJzi34-A09400	As-962384	0.0625188	0.302646	0.206574
AgJzi34-A09401	As-1023362	0.137477	0.667122	0.206075
AgJzi34-A09401	As-941444	0.153599	0.722222	0.212676
AgJzi34-A09401	As-962393	0.189256	0.693949	0.272723
AgJzi34-A09401	As-1088150	0.245027	1.41396	0.173291
AgJzi34-A09405	As-1023365	0.0382725	0.256739	0.149072
AgJzi34-A09405	As-1054850	0.142594	0.736487	0.193614
AgJzi34-A09405	As-476295	0.101028	0.536389	0.188348
AgJzi34-A09406	As-941448	0.0883501	0.317825	0.277984
AgJzi34-A09406	As-990010	0.0775199	0.360412	0.215087
AgJzi34-A09410	As-962384	0.0528531	0.283472	0.186449
AgJzi34-A09410	As-1023319	0.0510645	0.269324	0.189602
AgJzi34-A09412	As-962334	0.0777322	0.30543	0.254501
AgJzi34-A09417	As-962393	0.157896	0.758971	0.208039
AgJzi34-A09417	As-1088150	0.253531	1.68686	0.150298
AgJzi34-A09417	As-941444	0.146507	0.929411	0.157634
AgJzi34-A09419	As-893238	0.0761824	0.397856	0.191482
AgJzi34-A09419	As-478143	0.141884	0.780786	0.18172
AgJzi34-A09424	As-476295	0.135649	0.821662	0.165091
AgJzi34-A09424	As-962384	0.0873351	0.418508	0.208682
AgJzi34-A09425	As-941499	0.0286079	0.138985	0.205834
AgJzi34-A09425	As-479443	0.231305	1.51409	0.152769
AgJzi34-A09426	As-990010	0.0429396	0.230107	0.186607
AgJzi34-A09426	As-941448	0.0652585	0.250505	0.260508
AgJzi34-A09430	As-478143	0.152756	0.736588	0.207383
AgJzi34-A09430	As-893238	0.0691373	0.32507	0.212684
AgJzi34-A09431	As-478022	0.0385937	0.190436	0.202659
AgJzi34-A09431	As-476295	0.151308	0.923091	0.163915
AgJzi34-A09435	As-1088148	0.0560005	0.175164	0.319702
AgJzi34-A09435	As-941499	0.241728	1.66237	0.145412
AgJzi34-A09435	As-479443	0.131267	0.456147	0.287774
AgJzi34-A09436	As-962416	0.0647226	0.24394	0.265322
AgJzi34-A09438	As-478143	0.0545282	0.213225	0.255731
AgJzi34-A09438	As-990010	0.118945	0.636816	0.186781
AgJzi34-A09438	As-476295	0.154683	0.871819	0.177425
AgJzi34-A09440	As-1023365	0.14439	0.772474	0.186919
AgJzi34-A09443	As-948278	0.00426683	0.0958286	0.0445257
AgJzi34-A09445	As-893348	0.0253356	0.131372	0.192853
AgJzi34-A09449	As-479443	0.0627439	0.367428	0.170765
AgJzi34-A09449	As-1088148	0.182283	0.607492	0.300058
AgJzi34-A09449	As-962393	0.298332	1.68121	0.177451
AgJzi34-A09484	As-737310	0.0398863	0.350077	0.113936
AgJzi34-A09507	As-896725	0.0544457	0.137288	0.396579
AgJzi34-A09524	As-1008713	0.113475	0.391234	0.290043
AgJzi34-A09547	As-896736	0.0197954	0.137947	0.143501
AgJzi34-A09565	As-948299	0.0169423	0.135571	0.12497
AgJzi34-A09584	As-920641	0.025632	0.25863	0.0991067
AgJzi34-A09614	As-1078646	0.00949243	0.110263	0.0860893
AgJzi34-A09615	As-875488	0.047416	0.141993	0.333932
AgJzi34-A09624	As-220360	0.00809779	0.0896792	0.0902973
AgJzi34-A09731	As-948483	0.00499004	0.112529	0.0443443
AgJzi34-A09732	As-999172	0.0409079	0.202015	0.202499
AgJzi34-A10288	As-273950	0.0692068	0.217633	0.317997
AgJzi34-A10417	As-949379	0.0119165	0.171322	0.0695563
AgJzi34-A10790	As-942047	0.0258368	0.212681	0.121481
AgJzi34-A10827	As-1088485	0.0183407	0.151151	0.12134
AgJzi34-A11150	As-1014936	0.158624	0.767566	0.206659
AgJzi34-A11150	As-952390	0.0827615	0.276414	0.299411
AgJzi34-A11159	As-1014942	0.0289085	0.0794919	0.363666
AgJzi34-A11160	As-630324	0.0144377	0.107358	0.134481
AgJzi34-A11173	As-880176	0.00372411	0.068459	0.0543992
AgJzi34-A11274	As-638016	0.0371811	0.188486	0.197262
AgJzi34-A11326	As-1063600	0.0080964	0.132532	0.0610902
AgJzi34-A11503	As-986716	0.0647045	0.213487	0.303085
AgJzi34-A11753	As-1001210	0.0609795	0.229124	0.266142
AgJzi34-A11861	As-1059890	0.0263888	0.126194	0.209112
AgJzi34-A11901	As-951653	0.17881	1.46965	0.121668
AgJzi34-A11999	As-929424	0.0500775	0.3304	0.151566
AgJzi34-A12371	As-324219	0.0239085	0.130948	0.182579
AgJzi34-A12482	As-950631	0.00943656	0.0792225	0.119115
AgJzi34-A12922	As-508098	0.0111351	0.102321	0.108825
AgJzi34-A13143	As-963645	0.0373239	0.24314	0.153508
AgJzi34-A13154	As-919953	0.0278697	0.115949	0.240362
AgJzi34-A13155	As-963618	0.00478471	0.169735	0.0281893
AgJzi34-A13332	As-109902	0.0256862	0.164055	0.156571
AgJzi34-A13335	As-109476	0.0116013	0.198015	0.0585882
AgJzi34-A13392	As-987475	0.0133813	0.0995435	0.134426
AgJzi34-A13427	As-1017998	0.013893	0.192094	0.0723239
AgJzi34-A13465	As-954513	0.0692939	0.314033	0.220658
AgJzi34-A13770	As-793961	0.0173876	0.165394	0.105129
AgJzi34-A13776	As-933656	0.0280249	0.154195	0.18175
AgJzi34-A13809	As-796958	0.0342822	0.178686	0.191857
AgJzi34-A13809	As-793961	0.468006	NaN	NaN
AgJzi34-A14167	As-109902	0.357121	NaN	NaN
AgJzi34-A14438	As-769852	0.0275072	0.129675	0.212124
AgJzi34-A14503	As-938189	0.0282922	0.142252	0.198888
AgJzi34-A14503	As-315045	0.396051	NaN	NaN
AgJzi34-A14507	As-958848	0.671695	3.4315	0.195744
AgJzi34-A14507	As-1020567	0.0103324	0.0720276	0.14345
AgJzi34-A14639	As-958981	0.0192139	0.118048	0.162764
AgJzi34-A14640	As-1005311	0.00537095	0.180551	0.0297475
AgJzi34-A14707	As-884572	0.0696064	0.258518	0.269252
AgJzi34-A14877	As-987273	0.0147104	0.142549	0.103195
AgJzi34-A14887	As-953949	0.0135288	0.17267	0.0783506
AgJzi34-A14917	As-953977	0.0399	0.171748	0.232317
AgJzi34-A14941	As-954027	0.0411781	0.171171	0.240567
AgJzi34-A14949	As-1070123	0.00542269	0.101065	0.0536557
AgJzi34-A15002	As-954085	0.0261803	0.182572	0.143397
AgJzi34-A15020	As-1070372	0.0131342	0.121996	0.107661
AgJzi34-A15138	As-764393	0.0170695	0.114714	0.148801
AgJzi34-A15139	As-764482	0.0555924	0.175097	0.317495
AgJzi34-A15245	As-995499	0.16279	0.372477	0.437046
AgJzi34-A15245	As-988496	0.105446	0.390155	0.270268
AgJzi34-A15246	As-988495	0.102993	0.402345	0.255982
AgJzi34-A15443	As-965889	0.0442176	0.175045	0.252607
AgJzi34-A15627	As-1010977	0.00321803	0.0947797	0.0339527
AgJzi34-A15734	As-873906	0.0240341	0.0902688	0.26625
AgJzi34-A15850	As-902076	0.0114381	0.209801	0.054519
AgJzi34-A15861	As-998598	0.0254454	0.123587	0.20589
AgJzi34-A16244	As-873543	0.0227112	0.295268	0.0769172
A. gallica Jzi34 versus A. ostoyae C18/9
AgP450 Gene ID	AoP450 Gene ID	Ka	Ks	Ka/Ks
AgJzi34-A16244	Ao-mRNA_17099	0.00521846	0.128983	0.0404584
AgJzi34-A15861	Ao-mRNA_8642	0.0297127	0.105761	0.280942
AgJzi34-A15850	Ao-mRNA_8643	0.0122669	0.22186	0.0552909
AgJzi34-A15734	Ao-mRNA_8350	0.0249466	0.0995125	0.250688
AgJzi34-A15627	Ao-mRNA_8473	0.00402173	0.123687	0.0325154
AgJzi34-A15443	Ao-mRNA_5717	0.0587532	0.201218	0.291988
AgJzi34-A15246	Ao-mRNA_15792	0.0558536	0.228074	0.244893
AgJzi34-A15245	Ao-mRNA_15789	0.123309	0.386253	0.319245
AgJzi34-A15139	Ao-mRNA_15625	0.0934691	0.189355	0.493619
AgJzi34-A15138	Ao-mRNA_15624	0.0207875	0.123452	0.168385
AgJzi34-A15020	Ao-mRNA_15484	0.0142366	0.117812	0.120842
AgJzi34-A15002	Ao-mRNA_15458	0.0276911	0.18545	0.149319
AgJzi34-A14949	Ao-mRNA_15421	0.00615017	0.100982	0.0609034
AgJzi34-A14941	Ao-mRNA_15410	0.0141104	0.159115	0.0886807
AgJzi34-A14917	Ao-mRNA_15371	0.0291171	0.147266	0.197717
AgJzi34-A14887	Ao-mRNA_15338	0.0231231	0.17348	0.13329
AgJzi34-A14877	Ao-mRNA_15327	0.0163628	0.170362	0.0960471
AgJzi34-A14707	Ao-mRNA_6665	0.0658042	0.261395	0.251742
AgJzi34-A14640	Ao-mRNA_1804	0.00268127	0.16946	0.0158224
AgJzi34-A14639	Ao-mRNA_1803	0.0225216	0.111532	0.20193
AgJzi34-A14507	Ao-mRNA_1649	0.0120736	0.074837	0.161331
AgJzi34-A14503	Ao-mRNA_1644	0.0339393	0.14758	0.229972
AgJzi34-A14503	Ao-mRNA_1651	0.44646	NaN	NaN
AgJzi34-A14167	Ao-mRNA_22401	0.374113	3.0819	0.12139
AgJzi34-A13809	Ao-mRNA_4879	0.352771	NaN	NaN
AgJzi34-A13809	Ao-mRNA_4836	0.0470737	0.20459	0.230088
AgJzi34-A13809	Ao-mRNA_21940	0.431516	3.62701	0.118973
AgJzi34-A13780	Ao-mRNA_4879	0.0178509	0.119457	0.149433
AgJzi34-A13780	Ao-mRNA_4836	0.369417	NaN	NaN
AgJzi34-A13776	Ao-mRNA_4889	0.0372054	0.176543	0.210744
AgJzi34-A13770	Ao-mRNA_4836	0.425756	NaN	NaN
AgJzi34-A13770	Ao-mRNA_21940	0.0121679	0.151939	0.0800839
AgJzi34-A13637	Ao-mRNA_21993	0.0207929	0.135415	0.153549
AgJzi34-A13465	Ao-mRNA_22168	0.0751851	0.292924	0.256671
AgJzi34-A13427	Ao-mRNA_22483	0.0147059	0.190491	0.0771997
AgJzi34-A13392	Ao-mRNA_22304	0.202938	NaN	NaN
AgJzi34-A13335	Ao-mRNA_22398	0.0164497	0.202453	0.0812517
AgJzi34-A13332	Ao-mRNA_22401	0.307684	1.88566	0.16317
AgJzi34-A13321	Ao-mRNA_14362	0.00993436	0.25198	0.0394253
AgJzi34-A13155	Ao-mRNA_10935	0.00398646	0.172711	0.0230816
AgJzi34-A13154	Ao-mRNA_10937	0.0323194	0.141456	0.228477
AgJzi34-A13143	Ao-mRNA_21679	0.0945557	0.224377	0.421415
AgJzi34-A13143	Ao-mRNA_21651	0.15738	1.40641	0.111902
AgJzi34-A12922	Ao-mRNA_21456	0.0111798	0.0678275	0.164827
AgJzi34-A12482	Ao-mRNA_20942	0.0226447	0.099201	0.228271
AgJzi34-A12371	Ao-mRNA_20787	0.0266045	0.144472	0.18415
AgJzi34-A11999	Ao-mRNA_1326	0.0307892	0.279841	0.110024
AgJzi34-A11901	Ao-mRNA_1203	0.0197468	0.1079	0.18301
AgJzi34-A11892	Ao-mRNA_1185	0.0365334	0.228118	0.160151
AgJzi34-A11861	Ao-mRNA_1151	0.0331808	0.118407	0.280226
AgJzi34-A11774	Ao-mRNA_1019	0.0147254	0.141245	0.104255
AgJzi34-A11753	Ao-mRNA_985	0.0265568	0.145735	0.182226
AgJzi34-A11503	Ao-mRNA_653	0.0637428	0.196897	0.323736
AgJzi34-A11326	Ao-mRNA_434	0.00746739	0.127825	0.0584187
AgJzi34-A11274	Ao-mRNA_356	0.177281	0.374695	0.473135
AgJzi34-A11173	Ao-mRNA_213	0.00640004	0.0782638	0.0817752
AgJzi34-A11160	Ao-mRNA_194	0.0117223	0.112556	0.104146
AgJzi34-A11159	Ao-mRNA_193	0.0917381	0.155098	0.591485
AgJzi34-A11154	Ao-mRNA_183	0.105725	0.564571	0.187266
AgJzi34-A11150	Ao-mRNA_180	0.0965953	0.268302	0.360025
AgJzi34-A10827	Ao-mRNA_19975	0.0163954	0.14035	0.116818
AgJzi34-A10417	Ao-mRNA_18630	0.0100693	0.171414	0.0587428
AgJzi34-A10288	Ao-mRNA_18770	0.0716553	0.217039	0.33015
AgJzi34-A09732	Ao-mRNA_19821	0.0636938	0.195632	0.325581
AgJzi34-A09731	Ao-mRNA_19822	0.00597358	0.11497	0.0519575
AgJzi34-A09624	Ao-mRNA_9023	0.00809561	0.0811419	0.099771
AgJzi34-A09615	Ao-mRNA_13013	0.0435862	0.145101	0.300386
AgJzi34-A09614	Ao-mRNA_13014	0.00775535	0.116828	0.0663828
AgJzi34-A09565	Ao-mRNA_13053	0.0151442	0.125635	0.120541
AgJzi34-A09547	Ao-mRNA_5585	0.018611	0.103235	0.180278
AgJzi34-A09524	Ao-mRNA_5555	0.119254	0.380293	0.313584
AgJzi34-A09507	Ao-mRNA_5533	0.0543662	0.109838	0.494966
AgJzi34-A09484	Ao-mRNA_5509	0.0390944	0.355122	0.110087
AgJzi34-A09451	Ao-mRNA_5340	0.248549	1.68441	0.147558
AgJzi34-A09449	Ao-mRNA_5380	0.0644344	0.321801	0.20023
AgJzi34-A09449	Ao-mRNA_5353	0.175456	0.576556	0.304316
AgJzi34-A09449	Ao-mRNA_5337	0.297532	1.7317	0.171815
AgJzi34-A09445	Ao-mRNA_5370	0.0253556	0.114698	0.221064
AgJzi34-A09443	Ao-mRNA_13084	0.00979183	0.104696	0.0935264
AgJzi34-A09438	Ao-mRNA_5357	0.0545612	0.234182	0.232987
AgJzi34-A09438	Ao-mRNA_5316	0.159208	0.918179	0.173396
AgJzi34-A09437	Ao-mRNA_5355	0.127792	0.354729	0.360252
AgJzi34-A09436	Ao-mRNA_5354	0.0503612	0.195321	0.257838
AgJzi34-A09435	Ao-mRNA_5353	0.0545562	0.163825	0.333016
AgJzi34-A09435	Ao-mRNA_5340	0.250536	1.50276	0.166717
AgJzi34-A09435	Ao-mRNA_5380	0.137037	0.430667	0.318196
AgJzi34-A09431	Ao-mRNA_5350	0.037646	0.187909	0.200342
AgJzi34-A09431	Ao-mRNA_5319	0.141748	0.696829	0.203419
AgJzi34-A09430	Ao-mRNA_5349	0.0519044	0.259926	0.199689
AgJzi34-A09430	Ao-mRNA_5335	0.095468	0.376598	0.253501
AgJzi34-A09426	Ao-mRNA_5341	0.0964801	0.279432	0.345272
AgJzi34-A09426	Ao-mRNA_5325	0.0998582	0.271373	0.367975
AgJzi34-A09425	Ao-mRNA_5340	0.034556	0.127032	0.272027
AgJzi34-A09425	Ao-mRNA_5355	0.223079	1.87415	0.119029
AgJzi34-A09424	Ao-mRNA_5316	0.139619	0.750371	0.186067
AgJzi34-A09424	Ao-mRNA_5333	0.0984608	0.511048	0.192664
AgJzi34-A09423	Ao-mRNA_5320	0.129966	0.264293	0.491748
AgJzi34-A09422	Ao-mRNA_5337	0.0623883	0.214337	0.291076
AgJzi34-A09419	Ao-mRNA_5335	0.0367753	0.239378	0.153628
AgJzi34-A09419	Ao-mRNA_5306	0.0644944	0.33055	0.195113
AgJzi34-A09417	Ao-mRNA_5303	0.149097	0.864894	0.172387
AgJzi34-A09417	Ao-mRNA_5355	0.248366	1.65109	0.150425
AgJzi34-A09417	Ao-mRNA_5340	0.0788564	0.265452	0.297064
AgJzi34-A09411	Ao-mRNA_5324	0.0616135	0.186262	0.33079
AgJzi34-A09411	Ao-mRNA_5337	0.20316	0.551319	0.368497
AgJzi34-A09410	Ao-mRNA_5319	0.0620087	0.298143	0.207983
AgJzi34-A09410	Ao-mRNA_5331	0.0648258	0.28939	0.224009
AgJzi34-A09406	Ao-mRNA_5325	0.0898616	0.271997	0.330378
AgJzi34-A09406	Ao-mRNA_5341	0.133403	0.403695	0.330454
AgJzi34-A09405	Ao-mRNA_5316	0.102079	0.501243	0.203651
AgJzi34-A09401	Ao-mRNA_5337	0.193604	0.696691	0.27789
AgJzi34-A09400	Ao-mRNA_5319	0.0535745	0.276657	0.19365
AgJzi34-A09400	Ao-mRNA_5331	0.063942	0.29987	0.213232
AgJzi34-A09399	Ao-mRNA_5357	0.140898	0.891195	0.1581
AgJzi34-A09397	Ao-mRNA_5316	0.120911	0.512286	0.236023
AgJzi34-A09397	Ao-mRNA_5306	0.172607	0.754022	0.228915
AgJzi34-A09397	Ao-mRNA_5370	0.187038	0.942422	0.198465
AgJzi34-A09386	Ao-mRNA_5316	0.0190335	0.150883	0.126148
AgJzi34-A09386	Ao-mRNA_14865	0.148876	0.793727	0.187566
AgJzi34-A09384	Ao-mRNA_5303	0.0358459	0.15034	0.238433
AgJzi34-A09381	Ao-mRNA_14859	0.0230187	0.203273	0.11324
AgJzi34-A08963	Ao-mRNA_15821	0.0159058	0.108045	0.147215
AgJzi34-A08963	Ao-mRNA_15832	0.149203	1.44903	0.102967
AgJzi34-A08953	Ao-mRNA_15854	0.0528344	0.0893652	0.59122
AgJzi34-A08953	Ao-mRNA_15866	0.326459	NaN	NaN
AgJzi34-A08936	Ao-mRNA_15878	0.0858433	0.236834	0.362463
AgJzi34-A08738	Ao-mRNA_9970	0.0446946	0.30281	0.1476
AgJzi34-A08601	Ao-mRNA_20402	0.0148756	0.186066	0.079948
AgJzi34-A08188	Ao-mRNA_11647	0.0141249	0.0834876	0.169186
AgJzi34-A08100	Ao-mRNA_11747	0.0101713	0.127178	0.0799771
AgJzi34-A08078	Ao-mRNA_11782	0.052551	0.138628	0.379079
AgJzi34-A07995	Ao-mRNA_11876	0.0219723	0.13997	0.156978
AgJzi34-A07780	Ao-mRNA_12109	0.0180611	0.0800332	0.22567
AgJzi34-A07610	Ao-mRNA_12861	0.0168417	0.111121	0.151563
AgJzi34-A07545	Ao-mRNA_12394	0.0130663	0.134457	0.0971779
AgJzi34-A07519	Ao-mRNA_12429	0.0342407	0.187102	0.183006
AgJzi34-A07421	Ao-mRNA_12902	0.326859	0.756167	0.432257
AgJzi34-A07257	Ao-mRNA_17885	0.0167196	0.244055	0.0685076
AgJzi34-A07072	Ao-mRNA_11168	0.0152783	0.161863	0.0943903
AgJzi34-A07058	Ao-mRNA_11207	0.0535276	0.28628	0.186977
AgJzi34-A07058	Ao-mRNA_11185	0.0719264	0.493085	0.14587
AgJzi34-A07010	Ao-mRNA_11255	0.0524301	0.271718	0.192958
AgJzi34-A06949	Ao-mRNA_11318	0.00818771	0.131443	0.0622909
AgJzi34-A06900	Ao-mRNA_11402	0.039047	0.146808	0.265973
AgJzi34-A06890	Ao-mRNA_11436	0.0637213	0.481279	0.1324
AgJzi34-A06890	Ao-mRNA_11418	0.0623489	0.397485	0.156859
AgJzi34-A06890	Ao-mRNA_11426	0.0656968	0.401794	0.163508
AgJzi34-A06878	Ao-mRNA_11426	0.0781036	0.468438	0.166732
AgJzi34-A06878	Ao-mRNA_11418	0.0602436	0.503636	0.119618
AgJzi34-A06878	Ao-mRNA_11436	0.0750089	0.478302	0.156823
AgJzi34-A06871	Ao-mRNA_11418	0.133232	0.61353	0.217157
AgJzi34-A06871	Ao-mRNA_11436	0.126425	0.657803	0.192192
AgJzi34-A06863	Ao-mRNA_11448	0.00675008	0.161795	0.0417201
AgJzi34-A06791	Ao-mRNA_11554	0.050081	0.182394	0.274576
AgJzi34-A06236	Ao-mRNA_10530	0.0650373	0.204748	0.317646
AgJzi34-A05609	Ao-mRNA_13511	0.0618892	0.19659	0.314814
AgJzi34-A05600	Ao-mRNA_13526	0.117323	0.388528	0.301968
AgJzi34-A05462	Ao-mRNA_18213	0.0285968	0.111528	0.256408
AgJzi34-A05456	Ao-mRNA_18204	0.161725	0.358166	0.451537
AgJzi34-A05422	Ao-mRNA_14630	0.207612	1.68084	0.123517
AgJzi34-A05412	Ao-mRNA_20552	0.0849597	0.309301	0.274683
AgJzi34-A05411	Ao-mRNA_14614	0.0648352	0.655517	0.0989069
AgJzi34-A05410	Ao-mRNA_14630	0.0471668	0.123297	0.382548
AgJzi34-A05397	Ao-mRNA_14614	0.0257625	0.168637	0.152769
AgJzi34-A05389	Ao-mRNA_14603	0.00252898	0.145029	0.0174378
AgJzi34-A05377	Ao-mRNA_14575	0.015461	0.146069	0.105847
AgJzi34-A05283	Ao-mRNA_14410	0.0171062	0.282795	0.0604898
AgJzi34-A05264	Ao-mRNA_7160	0.0945742	0.144501	0.654488
AgJzi34-A05188	Ao-mRNA_3546	0.0112565	0.115122	0.0977788
AgJzi34-A05173	Ao-mRNA_3515	0.0338065	0.175005	0.193175
AgJzi34-A05147	Ao-mRNA_3478	0.00579825	0.150436	0.038543
AgJzi34-A05137	Ao-mRNA_3470	0.0290675	0.161712	0.179748
AgJzi34-A05086	Ao-mRNA_3406	0.0695834	0.227805	0.305451
AgJzi34-A05085	Ao-mRNA_3405	0.0322708	0.123534	0.261229
AgJzi34-A05084	Ao-mRNA_3404	0.0391618	0.156946	0.249525
AgJzi34-A05072	Ao-mRNA_3393	0.0284658	0.14951	0.190394
AgJzi34-A05072	Ao-mRNA_3403	0.0795106	0.272267	0.292032
AgJzi34-A05048	Ao-mRNA_3369	0.0833428	0.155736	0.535154
AgJzi34-A04967	Ao-mRNA_3278	0.00317062	0.214221	0.0148007
AgJzi34-A04943	Ao-mRNA_7107	0.0191134	0.151079	0.126512
AgJzi34-A04925	Ao-mRNA_3236	0.0270195	0.167271	0.161531
AgJzi34-A04848	Ao-mRNA_7928	0.220964	1.54043	0.143444
AgJzi34-A04847	Ao-mRNA_7927	0.012522	0.16188	0.0773539
AgJzi34-A04843	Ao-mRNA_7092	0.0356122	0.17125	0.207954
AgJzi34-A04843	Ao-mRNA_7107	0.175164	0.729173	0.240223
AgJzi34-A04806	Ao-mRNA_7891	0.0225864	0.121044	0.186597
AgJzi34-A04755	Ao-mRNA_7825	0.0353827	0.186854	0.18936
AgJzi34-A04698	Ao-mRNA_7075	0.0636852	0.247345	0.257475
AgJzi34-A04666	Ao-mRNA_7666	0.0411212	0.15095	0.272416
AgJzi34-A04649	Ao-mRNA_7666	0.102957	0.222541	0.462645
AgJzi34-A04649	Ao-mRNA_7648	0.134784	0.422447	0.319056
AgJzi34-A04625	Ao-mRNA_7648	0.0658996	0.29224	0.225498
AgJzi34-A04625	Ao-mRNA_7666	0.0801468	0.254635	0.314752
AgJzi34-A04592	Ao-mRNA_7625	0.00984252	0.0921185	0.106846
AgJzi34-A04589	Ao-mRNA_7621	0.0568692	0.225588	0.252093
AgJzi34-A04507	Ao-mRNA_7435	0.0251723	0.12183	0.206618
AgJzi34-A04500	Ao-mRNA_7435	0.0230381	0.115042	0.200259
AgJzi34-A04424	Ao-mRNA_7350	0.0204461	0.162528	0.1258
AgJzi34-A04423	Ao-mRNA_7349	0.012194	0.161904	0.0753165
AgJzi34-A04394	Ao-mRNA_7306	0.0931512	0.151605	0.614434
AgJzi34-A04388	Ao-mRNA_22546	0.014327	0.214688	0.0667338
AgJzi34-A04282	Ao-mRNA_6967	0.0181694	0.207327	0.0876361
AgJzi34-A04267	Ao-mRNA_6922	0.0259888	0.201284	0.129115
AgJzi34-A04201	Ao-mRNA_6826	0.074684	0.244957	0.304886
AgJzi34-A04102	Ao-mRNA_6734	0.108163	0.211193	0.512154
AgJzi34-A04093	Ao-mRNA_6722	0.131906	0.284204	0.464126
AgJzi34-A04082	Ao-mRNA_6734	0.138811	0.256576	0.541014
AgJzi34-A04025	Ao-mRNA_4367	0.0529127	0.220881	0.239553
AgJzi34-A03985	Ao-mRNA_4300	0.00203851	0.179279	0.0113706
AgJzi34-A03921	Ao-mRNA_4195	0.017438	0.230143	0.0757705
AgJzi34-A03913	Ao-mRNA_4187	0.435899	NaN	NaN
AgJzi34-A03902	Ao-mRNA_4169	0.00801135	0.142746	0.0561232
AgJzi34-A03761	Ao-mRNA_7160	0.144854	0.196124	0.73858
AgJzi34-A03688	Ao-mRNA_3900	0.00851798	0.103613	0.0822098
AgJzi34-A03685	Ao-mRNA_3897	0.0160739	0.169031	0.0950945
AgJzi34-A03569	Ao-mRNA_3799	0.0168868	0.221073	0.0763857
AgJzi34-A03494	Ao-mRNA_3682	0.0172066	0.12862	0.133778
AgJzi34-A03386	Ao-mRNA_9575	0.0456805	0.180493	0.253088
AgJzi34-A03382	Ao-mRNA_9570	0.0139701	0.120544	0.115893
AgJzi34-A03367	Ao-mRNA_9552	0.0486975	0.174865	0.278486
AgJzi34-A03122	Ao-mRNA_8755	0.00956258	0.170949	0.0559382
AgJzi34-A03009	Ao-mRNA_5856	0.0237718	0.122722	0.193704
AgJzi34-A02783	Ao-mRNA_14017	0.0126222	0.169134	0.0746284
AgJzi34-A02575	Ao-mRNA_6301	0.00868118	0.225148	0.0385576
AgJzi34-A02561	Ao-mRNA_6261	0.00938445	0.134487	0.0697794
AgJzi34-A02541	Ao-mRNA_6227	0.0234394	0.131038	0.178875
AgJzi34-A02501	Ao-mRNA_6159	0.00263158	0.105702	0.0248962
AgJzi34-A02464	Ao-mRNA_10071	0.00409962	0.106906	0.0383479
AgJzi34-A02446	Ao-mRNA_10042	0.0316615	0.193368	0.163737
AgJzi34-A02438	Ao-mRNA_10026	0.0345954	0.204796	0.168926
AgJzi34-A02331	Ao-mRNA_13861	0.0535073	0.168455	0.317636
AgJzi34-A02293	Ao-mRNA_15095	0.501475	NaN	NaN
AgJzi34-A02081	Ao-mRNA_16436	0.015315	0.349762	0.043787
AgJzi34-A02069	Ao-mRNA_16442	0.0372719	0.228203	0.163328
AgJzi34-A02063	Ao-mRNA_16447	0.0638981	0.355416	0.179784
AgJzi34-A02063	Ao-mRNA_16436	0.182558	1.83765	0.0993434
AgJzi34-A02041	Ao-mRNA_16460	0.0102607	0.0401595	0.2555
AgJzi34-A02041	Ao-mRNA_16442	0.166279	1.56215	0.106442
AgJzi34-A02012	Ao-mRNA_13783	0.0533219	0.380174	0.140257
AgJzi34-A01598	Ao-mRNA_9879	0.0570639	0.138365	0.412415
AgJzi34-A01596	Ao-mRNA_9877	0.0548356	0.154497	0.35493
AgJzi34-A01558	Ao-mRNA_9815	0.15056	0.950897	0.158335
AgJzi34-A01556	Ao-mRNA_9814	0.0634426	0.148662	0.426758
AgJzi34-A01226	Ao-mRNA_6036	0.0622221	0.167933	0.370518
AgJzi34-A01208	Ao-mRNA_3064	0.010421	0.0967083	0.107757
AgJzi34-A01192	Ao-mRNA_3027	0.00436746	0.175524	0.0248824
AgJzi34-A00960	Ao-mRNA_2758	0.0471116	0.196191	0.240131
AgJzi34-A00713	Ao-mRNA_1868	0.0369461	0.0954776	0.386962
AgJzi34-A00648	Ao-mRNA_2434	0.0355501	0.161334	0.220352
AgJzi34-A00581	Ao-mRNA_2051	0.101902	0.32666	0.311952
AgJzi34-A00535	Ao-mRNA_2112	0.185148	0.571605	0.32391
AgJzi34-A00434	Ao-mRNA_17490	0.294918	1.17373	0.251265
AgJzi34-A00423	Ao-mRNA_17502	0.0860141	0.280314	0.306849
AgJzi34-A00422	Ao-mRNA_17504	0.0159822	0.18324	0.0872198
AgJzi34-A00418	Ao-mRNA_17509	0.0268328	0.1752	0.153156
AgJzi34-A00342	Ao-mRNA_17648	0.0537275	0.171961	0.31244
AgJzi34-A00312	Ao-mRNA_17692	0.039089	0.212763	0.183721
AgJzi34-A00303	Ao-mRNA_17709	0.0653706	0.16164	0.404421
AgJzi34-A00302	Ao-mRNA_17713	0.0435958	0.122144	0.356921
AgJzi34-A00301	Ao-mRNA_17714	0.049276	0.214539	0.229684
AgJzi34-A00269	Ao-mRNA_51	0.240529	0.603678	0.398439
AgJzi34-A00251	Ao-mRNA_73	0.0523091	0.173173	0.302062
AgJzi34-A00223	Ao-mRNA_125	0.00618834	0.0926478	0.0667942
AgJzi34-A00158	Ao-mRNA_17232	0.0176556	0.205828	0.0857784
AgJzi34-A00076	Ao-mRNA_17298	0.01513	0.159799	0.0946816
AgJzi34-A00063	Ao-mRNA_17312	0.0323482	0.158441	0.204166
